# Supplementary material for: New Gold(I) Complexes as Potential Precursors for Gas-Assisted Methods: Structure, Volatility, Thermal Stability, and Electron Sensitivity
Source: Molecules. 2025 Jan 2;30(1):146. doi: 10.3390/molecules30010146 (PMC11721683; doi:10.3390/molecules30010146)
Supplement: Supplementary file 1 [file molecules-30-00146-s001.zip]

Archive with 3 entries (3 files):
- final_SI_Au(AMD)_31.12.2024_ISz_ABK_TM.pdf
- nab26mo-3d-1.cif
- nab26mo-3d-checkcif.pdf
