# Supplementary material for: New Gold(I) Complexes as Potential Precursors for Gas-Assisted Methods: Structure, Volatility, Thermal Stability, and Electron Sensitivity
Source: Molecules. 2025 Jan 2;30(1):146. doi: 10.3390/molecules30010146 (PMC11721683; doi:10.3390/molecules30010146)
Supplement: Supplementary file 1 [file molecules-30-00146-s001.zip › nab26mo-3d-1.cif]

 
data_nab26mo-3d

_audit_creation_method           SHELXL-2018/1
_shelx_SHELXL_version_number     2018/1
_chemical_name_systematic        ?
_chemical_name_common            ?
_chemical_formula_moiety         'C12 Au4 F20 N8'
_chemical_formula_sum            'C12 H8 Au4 F20 N8'
_chemical_melting_point          ?

_exptl_crystal_description       needle
_exptl_crystal_colour            colourless
_diffrn_ambient_temperature      100(2)
_chemical_formula_weight         1432.13

loop_
_atom_type_symbol
_atom_type_description
_atom_type_scat_dispersion_real
_atom_type_scat_dispersion_imag
_atom_type_scat_source
C C 0.0033 0.0016 'International Tables Vol C Tables 4.2.6.8 and 6.1.1.4'
H H 0.0000 0.0000 'International Tables Vol C Tables 4.2.6.8 and 6.1.1.4'
N N 0.0061 0.0033 'International Tables Vol C Tables 4.2.6.8 and 6.1.1.4'
F F 0.0171 0.0103 'International Tables Vol C Tables 4.2.6.8 and 6.1.1.4'
Au Au -2.0133 8.8022 'International Tables Vol C Tables 4.2.6.8 and 6.1.1.4'

_space_group_crystal_system      monoclinic
_space_group_IT_number           15
_space_group_name_H-M_alt        'I 2/a'
_space_group_name_Hall           '-I 2ya'
_chemical_absolute_configuration .

loop_
_space_group_symop_operation_xyz
'x, y, z'
'-x+1/2, y, -z'
'x+1/2, y+1/2, z+1/2'
'-x+1, y+1/2, -z+1/2'
'-x, -y, -z'
'x-1/2, -y, z'
'-x+1/2, -y+1/2, -z+1/2'
'x, -y+1/2, z+1/2'

_shelx_space_group_comment       
;
The symmetry employed for this shelxl refinement is uniquely defined
by the following loop, which should always be used as a source of
symmetry information in preference to the above space-group names.
They are only intended as comments.
;

_cell_length_a                   8.99189(19)
_cell_length_b                   12.6776(3)
_cell_length_c                   22.7927(5)
_cell_angle_alpha                90
_cell_angle_beta                 98.034(2)
_cell_angle_gamma                90
_cell_volume                     2572.77(10)
_cell_formula_units_Z            4
_cell_measurement_temperature    100(2)
_cell_measurement_reflns_used    10717
_cell_measurement_theta_min      2.7810
_cell_measurement_theta_max      31.3150
_exptl_crystal_density_meas      ?
_exptl_crystal_density_method    ?
_exptl_crystal_density_diffrn    3.697
_exptl_crystal_F_000             2528
_exptl_transmission_factor_min   ?
_exptl_transmission_factor_max   ?
_exptl_crystal_size_max          0.150
_exptl_crystal_size_mid          0.040
_exptl_crystal_size_min          0.020
_exptl_absorpt_coefficient_mu    22.906
_shelx_estimated_absorpt_T_min   0.130
_shelx_estimated_absorpt_T_max   0.657
_exptl_absorpt_correction_type   gaussian
_exptl_absorpt_correction_T_min  0.277
_exptl_absorpt_correction_T_max  0.854
_exptl_absorpt_process_details   
;
CrysAlisPro 1.171.42.89a (Rigaku Oxford Diffraction, 2023)
Numerical absorption correction based on gaussian integration over
a multifaceted crystal model
Empirical absorption correction using spherical harmonics,
implemented in SCALE3 ABSPACK scaling algorithm.
;
_exptl_absorpt_special_details   ?
_diffrn_radiation_probe          x-ray
_diffrn_radiation_type           MoK\a
_diffrn_radiation_wavelength     0.71073
_diffrn_source                   'micro-focus sealed X-ray tube'
_diffrn_source_type              'PhotonJet (Mo) X-ray Source'
_diffrn_measurement_device_type  'XtaLAB Synergy, Dualflex, HyPix'
_diffrn_measurement_method       '\w scans'
_diffrn_detector_area_resol_mean 10.0000
_diffrn_reflns_number            15417
_diffrn_reflns_av_unetI/netI     0.0164
_diffrn_reflns_av_R_equivalents  0.0288
_diffrn_reflns_limit_h_min       -11
_diffrn_reflns_limit_h_max       10
_diffrn_reflns_limit_k_min       -15
_diffrn_reflns_limit_k_max       15
_diffrn_reflns_limit_l_min       -28
_diffrn_reflns_limit_l_max       28
_diffrn_reflns_theta_min         2.796
_diffrn_reflns_theta_max         26.370
_diffrn_reflns_theta_full        25.242
_diffrn_measured_fraction_theta_max 0.996
_diffrn_measured_fraction_theta_full 0.996
_diffrn_reflns_Laue_measured_fraction_max 0.996
_diffrn_reflns_Laue_measured_fraction_full 0.996
_diffrn_reflns_point_group_measured_fraction_max 0.996
_diffrn_reflns_point_group_measured_fraction_full 0.996
_reflns_number_total             2625
_reflns_number_gt                2368
_reflns_threshold_expression     'I > 2\s(I)'
_reflns_Friedel_coverage         0.000
_reflns_Friedel_fraction_max     .
_reflns_Friedel_fraction_full    .

_reflns_special_details          
;
 Reflections were merged by SHELXL according to the crystal
 class for the calculation of statistics and refinement.
 
 _reflns_Friedel_fraction is defined as the number of unique
 Friedel pairs measured divided by the number that would be
 possible theoretically, ignoring centric projections and
 systematic absences.
;

_computing_data_collection       'CrysAlisPro 1.171.42.89a (Rigaku OD, 2023)'
_computing_cell_refinement       'CrysAlisPro 1.171.42.89a (Rigaku OD, 2023)'
_computing_data_reduction        'CrysAlisPro 1.171.42.89a (Rigaku OD, 2023)'
_computing_structure_solution    'Olex2 1.3 (Dolomanov, 2009)'
_computing_structure_refinement  'SHELXL-2018/1 (Sheldrick, 2018)'
_computing_molecular_graphics    'Olex2 1.3 (Dolomanov, 2009)'
_computing_publication_material  ciftab
_refine_special_details          ?
_refine_ls_structure_factor_coef Fsqd
_refine_ls_matrix_type           full
_refine_ls_weighting_scheme      calc
_refine_ls_weighting_details     
'w=1/[\s^2^(Fo^2^)+(0.0217P)^2^+2.2061P] where P=(Fo^2^+2Fc^2^)/3'
_atom_sites_solution_primary     ?
_atom_sites_solution_secondary   ?
_atom_sites_solution_hydrogens   geom
_refine_ls_hydrogen_treatment    constr
_refine_ls_extinction_method     none
_refine_ls_extinction_coef       .
_refine_ls_number_reflns         2625
_refine_ls_number_parameters     200
_refine_ls_number_restraints     0
_refine_ls_R_factor_all          0.0171
_refine_ls_R_factor_gt           0.0145
_refine_ls_wR_factor_ref         0.0364
_refine_ls_wR_factor_gt          0.0355
_refine_ls_goodness_of_fit_ref   1.035
_refine_ls_restrained_S_all      1.035
_refine_ls_shift/su_max          0.002
_refine_ls_shift/su_mean         0.000

loop_
_atom_site_label
_atom_site_type_symbol
_atom_site_fract_x
_atom_site_fract_y
_atom_site_fract_z
_atom_site_U_iso_or_equiv
_atom_site_adp_type
_atom_site_occupancy
_atom_site_site_symmetry_order
_atom_site_calc_flag
_atom_site_refinement_flags_posn
_atom_site_refinement_flags_adp
_atom_site_refinement_flags_occupancy
_atom_site_disorder_assembly
_atom_site_disorder_group
Au1 Au 0.250000 0.46534(2) 0.500000 0.01250(5) Uani 1 2 d S T P . .
Au2 Au 0.50770(2) 0.33482(2) 0.46597(2) 0.01354(5) Uani 1 1 d . . . . .
Au3 Au 0.250000 0.20277(2) 0.500000 0.01235(5) Uani 1 2 d S T P . .
N1 N 0.4160(3) 0.3814(2) 0.38453(11) 0.0154(5) Uani 1 1 d . . . . .
H1 H 0.466136 0.367661 0.354924 0.019 Uiso 1 1 calc R U . . .
N2 N 0.2070(3) 0.4684(2) 0.41098(11) 0.0160(5) Uani 1 1 d . . . . .
H2 H 0.122452 0.499480 0.396216 0.019 Uiso 1 1 calc R U . . .
C2 C 0.2863(3) 0.4310(2) 0.37206(13) 0.0136(6) Uani 1 1 d . . . . .
C3 C 0.2222(3) 0.4423(2) 0.30674(13) 0.0149(6) Uani 1 1 d . . . . .
F1 F 0.33110(18) 0.43279(14) 0.27172(7) 0.0178(4) Uani 1 1 d . . . . .
F2 F 0.15782(19) 0.53877(14) 0.29589(8) 0.0199(4) Uani 1 1 d . . . . .
C4 C 0.1027(3) 0.3593(3) 0.28527(14) 0.0187(6) Uani 1 1 d . . . . .
F3 F 0.0575(2) 0.36791(19) 0.22749(9) 0.0307(5) Uani 1 1 d . . . . .
F4 F 0.1589(2) 0.26308(15) 0.29624(9) 0.0222(4) Uani 1 1 d . . . . .
F5 F -0.01662(19) 0.36987(16) 0.31366(9) 0.0222(4) Uani 1 1 d . . . . .
N11 N 0.4059(3) 0.1890(2) 0.57248(11) 0.0145(5) Uani 1 1 d . . . . .
H11 H 0.374734 0.160320 0.603747 0.017 Uiso 1 1 calc R U . . .
N12 N 0.6088(3) 0.2787(2) 0.54350(11) 0.0169(5) Uani 1 1 d . . . . .
H12 H 0.702801 0.297392 0.554498 0.020 Uiso 1 1 calc R U . . .
C12 C 0.5479(3) 0.2172(2) 0.57905(13) 0.0135(6) Uani 1 1 d . . . . .
C13 C 0.6542(3) 0.1663(2) 0.62962(14) 0.0152(6) Uani 1 1 d . . . . .
F11 F 0.5812(2) 0.13854(16) 0.67529(8) 0.0205(4) Uani 1 1 d . . . . .
F12 F 0.76595(19) 0.23300(15) 0.65089(8) 0.0218(4) Uani 1 1 d . . . . .
C14 C 0.7275(3) 0.0659(3) 0.60927(14) 0.0202(7) Uani 1 1 d . . . . .
F13 F 0.8158(2) 0.02136(16) 0.65423(9) 0.0290(5) Uani 1 1 d . . . . .
F14 F 0.8103(2) 0.08678(17) 0.56718(9) 0.0318(5) Uani 1 1 d . . . . .
F15 F 0.6234(2) -0.00395(16) 0.58877(10) 0.0346(5) Uani 1 1 d . . . . .

loop_
_atom_site_aniso_label
_atom_site_aniso_U_11
_atom_site_aniso_U_22
_atom_site_aniso_U_33
_atom_site_aniso_U_23
_atom_site_aniso_U_13
_atom_site_aniso_U_12
Au1 0.01273(8) 0.01260(9) 0.01216(9) 0.000 0.00171(6) 0.000
Au2 0.00928(7) 0.01596(8) 0.01517(8) 0.00405(4) 0.00098(5) 0.00088(4)
Au3 0.00894(8) 0.01225(9) 0.01539(9) 0.000 0.00002(6) 0.000
N1 0.0145(12) 0.0182(13) 0.0139(12) 0.0024(11) 0.0029(10) 0.0014(11)
N2 0.0137(12) 0.0167(13) 0.0171(13) 0.0001(10) 0.0003(10) 0.0025(10)
C2 0.0116(13) 0.0133(14) 0.0153(14) 0.0010(12) -0.0002(11) -0.0019(11)
C3 0.0152(13) 0.0155(15) 0.0139(15) 0.0019(12) 0.0018(11) 0.0019(12)
F1 0.0165(8) 0.0235(10) 0.0142(9) 0.0010(8) 0.0044(7) -0.0012(7)
F2 0.0210(9) 0.0187(9) 0.0189(9) 0.0056(7) -0.0010(7) 0.0039(8)
C4 0.0183(15) 0.0216(16) 0.0156(15) -0.0024(13) 0.0005(13) -0.0008(13)
F3 0.0288(11) 0.0436(12) 0.0169(10) 0.0002(9) -0.0064(9) -0.0096(10)
F4 0.0220(9) 0.0183(10) 0.0273(10) -0.0054(8) 0.0071(8) -0.0026(8)
F5 0.0128(8) 0.0256(10) 0.0285(10) 0.0003(9) 0.0036(8) -0.0022(8)
N11 0.0122(12) 0.0158(12) 0.0152(13) 0.0035(10) 0.0012(10) -0.0017(10)
N12 0.0107(11) 0.0198(14) 0.0186(14) 0.0057(11) -0.0034(10) -0.0007(10)
C12 0.0124(13) 0.0119(14) 0.0152(14) -0.0011(12) -0.0012(11) 0.0028(11)
C13 0.0115(14) 0.0159(15) 0.0175(15) 0.0020(12) -0.0002(12) -0.0017(11)
F11 0.0202(9) 0.0251(10) 0.0167(9) 0.0060(8) 0.0044(8) 0.0049(8)
F12 0.0174(8) 0.0214(10) 0.0234(10) 0.0011(8) -0.0087(8) -0.0015(8)
C14 0.0168(14) 0.0206(16) 0.0220(17) 0.0026(14) -0.0019(13) 0.0041(13)
F13 0.0296(10) 0.0267(11) 0.0281(11) 0.0072(9) -0.0048(9) 0.0156(9)
F14 0.0323(11) 0.0348(12) 0.0311(11) 0.0066(10) 0.0142(9) 0.0171(10)
F15 0.0300(11) 0.0201(10) 0.0509(13) -0.0108(10) -0.0044(10) 0.0026(9)

_geom_special_details            
;
 All esds (except the esd in the dihedral angle between two l.s. planes)
 are estimated using the full covariance matrix.  The cell esds are taken
 into account individually in the estimation of esds in distances, angles
 and torsion angles; correlations between esds in cell parameters are only
 used when they are defined by crystal symmetry.  An approximate (isotropic)
 treatment of cell esds is used for estimating esds involving l.s. planes.
;

loop_
_geom_bond_atom_site_label_1
_geom_bond_atom_site_label_2
_geom_bond_distance
_geom_bond_site_symmetry_2
_geom_bond_publ_flag
Au1 N2 2.012(3) 2_556 ?
Au1 N2 2.012(3) . ?
Au1 Au2 3.03500(14) 2_556 ?
Au1 Au2 3.03506(14) . ?
Au1 Au3 3.3288(2) . ?
Au1 Au2 3.36078(18) 5_666 ?
Au1 Au2 3.36078(18) 6_565 ?
Au2 N12 2.002(2) . ?
Au2 N1 2.012(2) . ?
Au2 Au3 3.04568(14) . ?
Au3 N11 2.019(2) 2_556 ?
Au3 N11 2.019(2) . ?
N1 C2 1.320(4) . ?
N1 H1 0.8800 . ?
N2 C2 1.303(4) . ?
N2 H2 0.8800 . ?
C2 C3 1.526(4) . ?
C3 F1 1.352(3) . ?
C3 F2 1.360(3) . ?
C3 C4 1.534(4) . ?
C4 F3 1.327(4) . ?
C4 F4 1.331(4) . ?
C4 F5 1.335(4) . ?
N11 C12 1.314(4) . ?
N11 H11 0.8800 . ?
N12 C12 1.299(4) . ?
N12 H12 0.8800 . ?
C12 C13 1.533(4) . ?
C13 F12 1.350(3) . ?
C13 F11 1.353(4) . ?
C13 C14 1.535(4) . ?
C14 F14 1.321(4) . ?
C14 F15 1.325(4) . ?
C14 F13 1.331(4) . ?

loop_
_geom_angle_atom_site_label_1
_geom_angle_atom_site_label_2
_geom_angle_atom_site_label_3
_geom_angle
_geom_angle_site_symmetry_1
_geom_angle_site_symmetry_3
_geom_angle_publ_flag
N2 Au1 N2 177.79(14) 2_556 . ?
N2 Au1 Au2 78.40(7) 2_556 2_556 ?
N2 Au1 Au2 102.84(7) . 2_556 ?
N2 Au1 Au2 102.84(7) 2_556 . ?
N2 Au1 Au2 78.40(7) . . ?
Au2 Au1 Au2 113.925(6) 2_556 . ?
N2 Au1 Au3 91.11(7) 2_556 . ?
N2 Au1 Au3 91.11(7) . . ?
Au2 Au1 Au3 56.963(3) 2_556 . ?
Au2 Au1 Au3 56.962(3) . . ?
N2 Au1 Au2 74.07(7) 2_556 5_666 ?
N2 Au1 Au2 104.20(7) . 5_666 ?
Au2 Au1 Au2 147.724(4) 2_556 5_666 ?
Au2 Au1 Au2 88.653(3) . 5_666 ?
Au3 Au1 Au2 138.924(3) . 5_666 ?
N2 Au1 Au2 104.20(7) 2_556 6_565 ?
N2 Au1 Au2 74.07(7) . 6_565 ?
Au2 Au1 Au2 88.652(3) 2_556 6_565 ?
Au2 Au1 Au2 147.724(4) . 6_565 ?
Au3 Au1 Au2 138.924(3) . 6_565 ?
Au2 Au1 Au2 82.152(6) 5_666 6_565 ?
N12 Au2 N1 174.93(10) . . ?
N12 Au2 Au1 103.69(7) . . ?
N1 Au2 Au1 81.17(7) . . ?
N12 Au2 Au3 81.23(7) . . ?
N1 Au2 Au3 99.66(7) . . ?
Au1 Au2 Au3 66.381(5) . . ?
N12 Au2 Au1 82.20(7) . 5_666 ?
N1 Au2 Au1 99.25(7) . 5_666 ?
Au1 Au2 Au1 91.346(4) . 5_666 ?
Au3 Au2 Au1 147.922(4) . 5_666 ?
N11 Au3 N11 170.06(15) 2_556 . ?
N11 Au3 Au2 77.88(7) 2_556 2_556 ?
N11 Au3 Au2 107.77(7) . 2_556 ?
N11 Au3 Au2 107.77(7) 2_556 . ?
N11 Au3 Au2 77.88(7) . . ?
Au2 Au3 Au2 113.312(7) 2_556 . ?
N11 Au3 Au1 94.97(7) 2_556 . ?
N11 Au3 Au1 94.97(7) . . ?
Au2 Au3 Au1 56.655(3) 2_556 . ?
Au2 Au3 Au1 56.656(3) . . ?
C2 N1 Au2 125.1(2) . . ?
C2 N1 H1 117.5 . . ?
Au2 N1 H1 117.5 . . ?
C2 N2 Au1 129.3(2) . . ?
C2 N2 H2 115.4 . . ?
Au1 N2 H2 115.4 . . ?
N2 C2 N1 125.3(3) . . ?
N2 C2 C3 117.5(2) . . ?
N1 C2 C3 117.1(3) . . ?
F1 C3 F2 107.3(2) . . ?
F1 C3 C2 111.2(2) . . ?
F2 C3 C2 110.8(2) . . ?
F1 C3 C4 106.4(2) . . ?
F2 C3 C4 107.3(2) . . ?
C2 C3 C4 113.5(2) . . ?
F3 C4 F4 108.5(3) . . ?
F3 C4 F5 108.5(2) . . ?
F4 C4 F5 108.1(3) . . ?
F3 C4 C3 111.4(3) . . ?
F4 C4 C3 109.8(2) . . ?
F5 C4 C3 110.6(3) . . ?
C12 N11 Au3 128.5(2) . . ?
C12 N11 H11 115.8 . . ?
Au3 N11 H11 115.8 . . ?
C12 N12 Au2 125.8(2) . . ?
C12 N12 H12 117.1 . . ?
Au2 N12 H12 117.1 . . ?
N12 C12 N11 125.4(3) . . ?
N12 C12 C13 116.7(2) . . ?
N11 C12 C13 117.7(3) . . ?
F12 C13 F11 107.7(2) . . ?
F12 C13 C12 111.2(2) . . ?
F11 C13 C12 111.7(2) . . ?
F12 C13 C14 107.3(2) . . ?
F11 C13 C14 106.9(2) . . ?
C12 C13 C14 111.8(2) . . ?
F14 C14 F15 108.7(3) . . ?
F14 C14 F13 108.0(2) . . ?
F15 C14 F13 107.7(3) . . ?
F14 C14 C13 111.2(3) . . ?
F15 C14 C13 110.4(2) . . ?
F13 C14 C13 110.7(3) . . ?

loop_
_geom_torsion_atom_site_label_1
_geom_torsion_atom_site_label_2
_geom_torsion_atom_site_label_3
_geom_torsion_atom_site_label_4
_geom_torsion
_geom_torsion_site_symmetry_1
_geom_torsion_site_symmetry_2
_geom_torsion_site_symmetry_3
_geom_torsion_site_symmetry_4
_geom_torsion_publ_flag
Au1 N2 C2 N1 0.2(5) . . . . ?
Au1 N2 C2 C3 178.3(2) . . . . ?
Au2 N1 C2 N2 8.7(4) . . . . ?
Au2 N1 C2 C3 -169.4(2) . . . . ?
N2 C2 C3 F1 160.1(2) . . . . ?
N1 C2 C3 F1 -21.6(4) . . . . ?
N2 C2 C3 F2 40.9(4) . . . . ?
N1 C2 C3 F2 -140.9(3) . . . . ?
N2 C2 C3 C4 -79.9(3) . . . . ?
N1 C2 C3 C4 98.3(3) . . . . ?
F1 C3 C4 F3 -53.2(3) . . . . ?
F2 C3 C4 F3 61.4(3) . . . . ?
C2 C3 C4 F3 -175.9(2) . . . . ?
F1 C3 C4 F4 66.9(3) . . . . ?
F2 C3 C4 F4 -178.4(2) . . . . ?
C2 C3 C4 F4 -55.7(3) . . . . ?
F1 C3 C4 F5 -173.9(2) . . . . ?
F2 C3 C4 F5 -59.3(3) . . . . ?
C2 C3 C4 F5 63.4(3) . . . . ?
Au2 N12 C12 N11 -6.3(5) . . . . ?
Au2 N12 C12 C13 168.15(19) . . . . ?
Au3 N11 C12 N12 14.5(5) . . . . ?
Au3 N11 C12 C13 -159.9(2) . . . . ?
N12 C12 C13 F12 36.4(4) . . . . ?
N11 C12 C13 F12 -148.8(3) . . . . ?
N12 C12 C13 F11 156.7(3) . . . . ?
N11 C12 C13 F11 -28.5(4) . . . . ?
N12 C12 C13 C14 -83.6(3) . . . . ?
N11 C12 C13 C14 91.3(3) . . . . ?
F12 C13 C14 F14 -60.4(3) . . . . ?
F11 C13 C14 F14 -175.7(2) . . . . ?
C12 C13 C14 F14 61.8(3) . . . . ?
F12 C13 C14 F15 178.9(2) . . . . ?
F11 C13 C14 F15 63.6(3) . . . . ?
C12 C13 C14 F15 -59.0(3) . . . . ?
F12 C13 C14 F13 59.7(3) . . . . ?
F11 C13 C14 F13 -55.6(3) . . . . ?
C12 C13 C14 F13 -178.2(2) . . . . ?

_refine_diff_density_max         1.184
_refine_diff_density_min         -0.916
_refine_diff_density_rms         0.135

_shelx_res_file                  
;
TITL nab26Mo-3D in I2/a
    nab26mo-3d.res
    created by SHELXL-2018/1 at 14:57:04 on 09-Nov-2024
REM I2/a (#15 in standard setting)
REM CrysAlisPro recorded range (K): Min=100.0; max=302.2; aver:201.1
rem TEMP -173
CELL 0.71073 8.99189 12.677612 22.792725 90 98.0339 90
ZERR 4 0.000185 0.000273 0.000514 0 0.002 0
LATT 2
SYMM 0.5-X,+Y,-Z
SFAC C H N F Au
UNIT 48 32 32 80 16
SHEL 23 0.8

TEMP -173
SIZE 0.02 0.04 0.15
CONF
acta

OMIT -7 4 23
OMIT -4 3 9
OMIT -3 1 2
OMIT -2 1 15
OMIT 3 2 7
OMIT 3 7 22
OMIT 3 8 19
OMIT 4 0 4
OMIT 5 5 20

L.S. 10
PLAN  20
BOND $H
fmap 2
REM <olex2.extras>
REM <HklSrc "%.\\nab26Mo-3D.hkl">
REM </olex2.extras>

WGHT    0.021700    2.206100
FVAR       0.09389
AU1   5    0.250000    0.465338    0.500000    10.50000    0.01273    0.01260 =
         0.01216    0.00000    0.00171    0.00000
AU2   5    0.507699    0.334818    0.465966    11.00000    0.00928    0.01596 =
         0.01517    0.00405    0.00098    0.00088
AU3   5    0.250000    0.202768    0.500000    10.50000    0.00894    0.01225 =
         0.01539    0.00000    0.00002    0.00000
N1    3    0.415954    0.381399    0.384529    11.00000    0.01446    0.01824 =
         0.01389    0.00242    0.00288    0.00137
AFIX  43
H1    2    0.466136    0.367661    0.354924    11.00000   -1.20000
AFIX   0
N2    3    0.206964    0.468407    0.410977    11.00000    0.01369    0.01672 =
         0.01709    0.00012    0.00034    0.00249
AFIX  43
H2    2    0.122452    0.499480    0.396216    11.00000   -1.20000
AFIX   0
C2    1    0.286258    0.430994    0.372062    11.00000    0.01165    0.01334 =
         0.01533    0.00096   -0.00018   -0.00190
C3    1    0.222223    0.442337    0.306740    11.00000    0.01518    0.01546 =
         0.01390    0.00194    0.00184    0.00193
F1    4    0.331104    0.432794    0.271721    11.00000    0.01652    0.02347 =
         0.01416    0.00104    0.00443   -0.00121
F2    4    0.157822    0.538765    0.295887    11.00000    0.02102    0.01866 =
         0.01890    0.00558   -0.00096    0.00390
C4    1    0.102724    0.359335    0.285267    11.00000    0.01828    0.02160 =
         0.01559   -0.00239    0.00054   -0.00080
F3    4    0.057507    0.367905    0.227494    11.00000    0.02884    0.04360 =
         0.01694    0.00019   -0.00643   -0.00958
F4    4    0.158855    0.263075    0.296239    11.00000    0.02200    0.01834 =
         0.02726   -0.00541    0.00713   -0.00263
F5    4   -0.016621    0.369868    0.313663    11.00000    0.01283    0.02558 =
         0.02853    0.00031    0.00361   -0.00223
N11   3    0.405931    0.188972    0.572480    11.00000    0.01217    0.01584 =
         0.01517    0.00347    0.00121   -0.00166
AFIX  43
H11   2    0.374734    0.160320    0.603747    11.00000   -1.20000
AFIX   0
N12   3    0.608776    0.278724    0.543503    11.00000    0.01071    0.01984 =
         0.01864    0.00565   -0.00340   -0.00074
AFIX  43
H12   2    0.702801    0.297392    0.554498    11.00000   -1.20000
AFIX   0
C12   1    0.547915    0.217201    0.579045    11.00000    0.01242    0.01192 =
         0.01525   -0.00111   -0.00117    0.00279
C13   1    0.654189    0.166344    0.629616    11.00000    0.01152    0.01594 =
         0.01751    0.00198   -0.00021   -0.00173
F11   4    0.581185    0.138541    0.675287    11.00000    0.02018    0.02510 =
         0.01669    0.00598    0.00440    0.00491
F12   4    0.765954    0.233001    0.650895    11.00000    0.01743    0.02136 =
         0.02336    0.00108   -0.00872   -0.00147
C14   1    0.727511    0.065877    0.609270    11.00000    0.01680    0.02059 =
         0.02203    0.00257   -0.00191    0.00411
F13   4    0.815797    0.021356    0.654232    11.00000    0.02955    0.02671 =
         0.02815    0.00717   -0.00481    0.01560
F14   4    0.810315    0.086780    0.567177    11.00000    0.03227    0.03483 =
         0.03112    0.00664    0.01418    0.01713
F15   4    0.623395   -0.003951    0.588772    11.00000    0.02998    0.02006 =
         0.05085   -0.01083   -0.00437    0.00264
HKLF 4


REM  nab26Mo-3D in I2/a
REM R1 =  0.0145 for    2368 Fo > 4sig(Fo)  and  0.0171 for all    2625 data
REM    200 parameters refined using      0 restraints

END

WGHT      0.0216      2.2063

REM Highest difference peak  1.184,  deepest hole -0.916,  1-sigma level  0.135
Q1    1   0.3056  0.4665  0.4669  11.00000  0.05    1.18
Q2    1   0.3083  0.2027  0.4668  11.00000  0.05    1.18
Q3    1   0.4543  0.3304  0.4967  11.00000  0.05    1.17
Q4    1   0.5474  0.3287  0.4314  11.00000  0.05    1.01
Q5    1   0.4801  0.2819  0.4382  11.00000  0.05    0.92
Q6    1   0.4940  0.3792  0.4320  11.00000  0.05    0.91
Q7    1   0.5125  0.3870  0.4981  11.00000  0.05    0.88
Q8    1   0.2421  0.1566  0.4681  11.00000  0.05    0.82
Q9    1   0.2244  0.4123  0.4756  11.00000  0.05    0.80
Q10   1   0.2367  0.2545  0.4721  11.00000  0.05    0.79
Q11   1   0.5180  0.2771  0.4964  11.00000  0.05    0.62
Q12   1   0.6870  0.1134  0.6182  11.00000  0.05    0.46
Q13   1   0.1835  0.4044  0.2949  11.00000  0.05    0.36
Q14   1   0.3245  0.3355  0.4712  11.00000  0.05    0.36
Q15   1   0.2113  0.3475  0.4446  11.00000  0.05    0.36
Q16   1   0.4558  0.2518  0.5790  11.00000  0.05    0.36
Q17   1   0.2544  0.4316  0.3407  11.00000  0.05    0.35
Q18   1   0.4283  0.2096  0.5189  11.00000  0.05    0.35
Q19   1   0.7906  0.3357  0.5204  11.00000  0.05    0.35
Q20   1   0.4592  0.4122  0.3757  11.00000  0.05    0.35
;
_shelx_res_checksum              66564

_shelx_hkl_file                  
;
   0   0   4 5271.25 135.786   5
   0   0   6 3354.82 86.8556   5
   0   0   8 685.924 18.7104   5
   0   0 -10 871.240 22.8036   7
   0   0  10 819.337 22.8196   6
   0   0  10 841.788 23.0391   5
   0   0  12 23.3580 1.95671   6
   0   0  12 21.8037 2.15210   5
   0   0  12 15.5891 1.76055   1
   0   0 -12 24.0321 2.03636   7
   0   0  14 82.9230 4.08358   5
   0   0 -14 85.2780 3.80548   7
   0   0  14 84.8099 3.66747   1
   0   0  16 0.53704 2.23880   5
   0   0 -16-1.11897 2.00015   7
   0   0  16 1.34110 1.85690   1
   0   0  18 61.3268 3.76526   6
   0   0  18 69.2323 4.40947   5
   0   0  18 63.9696 3.67655   1
   0   0 -18 64.4338 3.77418   7
   0   0  20 206.679 7.79328   6
   0   0 -20 210.885 7.72552   7
   0   0  20 220.599 7.70458   1
   0   0  20 219.851 8.54345   5
   0   0  22 695.751 20.8332   6
   0   0 -22 760.667 20.9470   7
   0   0  22 707.271 21.6215   5
   0   0  22 700.011 20.5552   1
   0   0  24 1125.43 31.9772   6
   0   0 -24 1184.67 32.0537   7
   0   0  24 1153.73 32.9312   5
   0   0  24 1114.95 31.7008   1
   0   0  26 1812.95 49.3008   6
   0   0 -26 1805.33 49.2313   7
   0   0  26 1786.49 50.3665   5
   0   0  26 1820.48 48.9703   1
   0   0  28 1399.88 38.4830   6
   0   0 -28 1379.47 38.2996   7
   0   0  28 1373.97 39.7113   5
   0   0  28 1348.12 37.9725   1
   0  -1   3 1283.58 32.9608   5
   0  -1  -3 1250.03 32.8925   6
   0  -1  -5 2355.98 60.0696   6
   0  -1   5 2438.15 60.2189   5
   0  -1  -5 2391.84 59.8879   7
   0  -1  -7 139.952 4.26925   7
   0  -1  -7 137.745 3.99980   2
   0  -1   7 138.504 4.56753   5
   0  -1  -7 145.085 4.46149   6
   0  -1   7 139.587 4.24790   1
   0  -1   9 492.805 13.6028   1
   0  -1   9 506.630 14.0793   5
   0   1   9 520.124 14.0908   5
   0   1   9 487.558 13.8262   6
   0  -1  -9 482.716 13.2042   2
   0  -1  -9 506.160 13.6373   7
   0  -1  -9 512.673 13.9285   6
   0   1  11 5.00193 1.49299   5
   0  -1  11 5.45298 1.58827   5
   0  -1 -11 7.93469 0.82574   2
   0   1  11 4.08338 1.43949   6
   0  -1  11 3.43356 1.46267   6
   0  -1  11 3.83534 1.28349   1
   0  -1 -11 3.33599 1.30448   7
   0   1  13 283.607 9.15756   5
   0  -1 -13 288.187 8.65479   7
   0  -1  13 264.765 8.81720   6
   0  -1  13 298.834 8.64076   1
   0  -1  13 290.845 9.20029   5
   0  -1  15 1.01319 2.10258   5
   0   1  15-1.87102 2.18676   5
   0  -1  15 0.56896 1.60534   1
   0   1 -15 4.19360 1.98451   7
   0  -1 -15 2.62618 1.77098   7
   0  -1 -17 23.9279 2.51085   7
   0   1 -17 23.8197 2.81317   7
   0  -1  17 22.1003 2.65235   6
   0   1  17 26.2537 2.64993   6
   0   1  17 23.6758 2.59667   1
   0  -1  17 28.0269 3.13602   5
   0   1  17 23.0609 3.01031   5
   0  -1  17 24.4309 2.37950   1
   0   1 -19 0.65069 2.50864   7
   0  -1 -19 0.11261 2.32837   7
   0   1  19 3.73065 2.83948   5
   0  -1  19 3.59708 2.17429   1
   0   1  19 0.72068 2.40473   1
   0  -1  19-0.98349 2.84198   5
   0  -1  19-0.88475 2.30707   6
   0   1  19-1.50362 2.26123   6
   0  -1  21 70.5878 5.06725   5
   0   1  21 77.9154 5.20227   5
   0  -1  21 77.8342 4.44472   6
   0   1  21 72.4776 4.40362   6
   0  -1 -21 77.5787 4.37179   7
   0   1  21 86.3784 4.58985   1
   0   1 -21 74.4525 4.60760   7
   0  -1  21 82.8692 4.24506   1
   0   1  23 162.950 7.67426   5
   0  -1  23 166.472 7.73241   5
   0  -1  23 156.512 6.78398   6
   0   1  23 156.572 6.80428   6
   0  -1 -23 146.901 6.56780   7
   0   1  23 173.505 6.97331   1
   0   1 -23 164.348 6.92293   7
   0  -1  23 152.865 6.34575   1
   0   1  25 279.055 9.98674   6
   0  -1  25 278.725 9.95102   6
   0  -1  25 261.862 9.37896   1
   0   1 -25 277.414 10.1790   7
   0  -1 -25 260.614 9.61634   7
   0   1  25 282.179 9.86468   1
   0   1  25 266.601 10.8629   5
   0  -1  25 261.074 10.8433   5
   0   1 -27 204.050 8.70812   7
   0  -1  27 188.054 8.34798   6
   0   1  27 224.688 8.62120   6
   0  -1  27 201.984 8.00412   1
   0   1  27 216.104 8.51460   1
   0  -1  27 201.365 9.74083   5
   0  -2   0 227.198 6.82922   8
   0  -2   0 247.042 6.69987   3
   0   2   0 263.062 6.79727   4
   0   2  -2 728.635 19.6157   8
   0  -2   2 775.126 19.8566   5
   0  -2  -2 710.904 19.7347   6
   0   2   2 774.978 19.6220   4
   0  -2   4 444.697 12.1989   5
   0  -2  -4 443.931 12.1009   6
   0  -2  -6 162.856 5.09811   6
   0   2   6 171.574 4.78267   7
   0   2  -6 161.082 4.73949   1
   0  -2   6 162.094 5.23547   5
   0   2   8 100.282 3.24399   7
   0  -2   8 97.3445 3.71993   5
   0   2  -8 94.4167 3.16960   1
   0  -2  -8 96.9900 3.55370   6
   0  -2 -10 503.781 13.7894   6
   0   2  10 477.928 13.6299   6
   0  -2  10 484.876 13.9755   5
   0  -2  10 469.317 13.2699   1
   0  -2 -10 491.539 13.1531   2
   0  -2  12 513.846 14.3116   5
   0   2  12 492.169 13.9008   6
   0   2  12 446.897 14.0931   5
   0  -2  12 477.300 13.4717   1
   0  -2 -12 501.913 14.0518   6
   0  -2 -12 458.404 13.4718   7
   0  -2 -12 500.033 13.1867   2
   0  -2  14 332.678 10.6236   5
   0  -2 -14 325.348 9.20711   2
   0  -2  14 315.791 9.62744   1
   0  -2 -14 327.891 9.79599   7
   0  -2 -14 339.737 10.3610   6
   0   2 -14 339.152 10.4848   5
   0   2  14 344.642 10.6018   5
   0   2  16 217.839 8.10155   5
   0   2 -16 240.725 8.20311   5
   0  -2  16 220.562 7.22994   1
   0  -2 -16 219.560 7.34840   7
   0  -2  16 221.789 7.78853   6
   0  -2  16 236.431 8.30365   5
   0   2  16 233.118 7.72059   6
   0   2 -18 179.503 7.16021   5
   0   2 -18 179.702 7.01589   7
   0  -2  18 169.946 6.16070   1
   0  -2 -18 176.400 6.30529   7
   0  -2  18 164.542 6.66389   6
   0  -2  18 178.242 7.34460   5
   0   2  18 178.426 7.20879   5
   0   2  18 184.668 6.68008   6
   0   2  20 62.3475 3.88299   6
   0   2 -20 57.0243 4.24232   7
   0  -2  20 51.9573 4.52190   5
   0   2  20 45.9262 4.37595   5
   0   2  20 52.8361 3.97820   1
   0  -2  20 56.9742 3.83623   6
   0  -2  20 58.5758 3.47859   1
   0   2 -22 4.43810 3.22048   7
   0  -2  22 7.63073 3.56804   5
   0   2  22 5.91025 3.15622   1
   0  -2  22 2.31296 2.42557   1
   0   2  22 3.29509 2.82447   6
   0  -2  22 0.44590 2.82439   6
   0   2 -24 24.2810 3.86518   7
   0  -2  24 19.0837 3.44290   6
   0   2  24 27.8024 3.70351   6
   0   2  24 26.0484 3.89545   1
   0  -2  24 25.3338 4.44976   5
   0   2  26 52.8660 4.86989   1
   0   2 -26 39.5223 4.56403   7
   0  -2  26 53.9496 4.60952   6
   0   2  26 45.3975 4.53817   6
   0  -2  26 45.1881 5.35136   5
   0  -2  28 108.083 6.47425   6
   0   2  28 129.143 6.55855   6
   0   2  28 106.498 6.39698   1
   0  -2  28 116.107 7.49636   5
   0   3   1 63.7493 2.25182   4
   0  -3  -1 47.1544 2.33525   8
   0   3  -1 62.1581 2.36414   8
   0  -3   1 65.3664 2.20880   3
   0  -3  -3 13.6652 1.27734   6
   0   3  -3 15.1072 1.21270   8
   0   3   3 17.8570 1.21009   4
   0  -3   5 290.481 8.61503   8
   0  -3   5 321.583 9.04638   5
   0  -3  -5 313.130 8.67331   4
   0  -3  -5 311.437 8.87302   6
   0  -3   7 761.811 20.4393   5
   0   3  -7 710.225 19.6539   1
   0  -3  -7 746.981 20.1872   6
   0   3   7 766.591 19.7034   7
   0   3  -9 2845.58 74.9152   1
   0   3   9 2972.13 74.9702   7
   0  -3   9 2926.01 75.7550   5
   0  -3  -9 2866.80 75.5348   6
   0   3   9 2836.21 75.4309   6
   0  -3 -11 3449.55 91.9052   2
   0  -3  11 3610.97 92.8404   5
   0  -3 -11 3581.04 92.5127   6
   0   3  11 3613.95 92.4534   6
   0  -3 -13 4811.47 126.220   2
   0  -3 -13 4944.40 127.074   6
   0  -3  13 4972.60 127.434   5
   0   3 -15 3995.63 105.255   5
   0  -3 -15 3981.20 104.023   2
   0  -3 -15 4070.35 105.167   6
   0   3  15 4060.00 104.856   6
   0  -3  15 4004.48 105.361   5
   0   3 -17 3165.49 80.9786   5
   0  -3 -17 2948.21 79.3470   2
   0  -3  17 3052.38 81.0723   5
   0  -3 -17 3152.69 80.9040   6
   0   3  17 3129.42 80.4961   6
   0  -3  19 1218.82 35.0131   6
   0   3  19 1333.90 35.0114   6
   0  -3  19 1256.02 35.5988   5
   0   3 -19 1287.75 35.5302   5
   0   3  21 622.212 19.4550   1
   0  -3  21 637.599 19.3930   6
   0   3  21 687.920 19.4727   6
   0   3 -21 693.760 19.9288   7
   0  -3  21 650.218 20.1841   5
   0   3 -21 667.700 20.0369   5
   0   3 -23 258.816 9.80720   7
   0  -3  23 246.526 9.32761   6
   0   3  23 261.348 9.33774   6
   0   3  23 251.168 9.52934   1
   0  -3  23 248.674 10.0070   5
   0   3 -25 23.3692 4.16494   7
   0  -3  25 19.5327 3.79734   6
   0   3  25 28.6610 4.16054   1
   0  -3  25 25.7836 4.71878   5
   0   3  25 26.9701 3.93567   6
   0  -3  27 2.52140 3.76028   6
   0   3  27 8.62142 3.73574   6
   0   3  27 6.26086 4.00982   1
   0  -3  27 10.5606 4.78481   5
   0   4   0 3.54547 1.09566   4
   0  -4   0 6.11473 1.09869   3
   0   4   0 3.97373 1.33463   8
   0   4  -2 113.705 3.94239   8
   0   4  -2 115.803 3.74301   3
   0  -4  -2 115.012 3.80012   4
   0   4   2 113.701 3.79817   4
   0  -4  -4 3.20778 1.19315   6
   0   4  -4 2.82441 1.19918   8
   0  -4   4 3.31280 1.16147   8
   0   4   4 3.84246 1.13057   4
   0  -4  -4 2.63119 0.97987   4
   0  -4  -6 246.902 7.21962   4
   0  -4   6 242.066 7.25522   8
   0  -4   6 243.258 7.80940   5
   0  -4  -6 243.546 7.56487   6
   0  -4  -8 486.643 13.5983   4
   0  -4  -8 483.043 13.8434   6
   0  -4   8 497.277 14.1646   5
   0  -4   8 481.612 13.5251   8
   0  -4 -10 952.770 26.0953   6
   0  -4  10 937.643 26.3698   5
   0   4  10 991.805 25.3902   7
   0   4 -10 928.852 25.2930   1
   0   4 -12 1478.33 39.3389   1
   0   4  12 1504.30 39.4650   7
   0  -4  12 1487.33 40.5151   5
   0  -4 -12 1529.86 40.2913   6
   0  -4 -14 1857.72 48.9667   2
   0  -4 -14 1889.77 49.8043   6
   0   4 -14 1767.72 49.8342   5
   0  -4  14 1842.43 50.1100   5
   0   4  14 1931.71 49.6710   6
   0   4  16 645.079 17.5789   6
   0  -4 -16 582.895 16.6058   2
   0  -4  16 598.353 18.0213   5
   0   4 -16 558.571 17.6229   5
   0  -4 -16 609.082 17.6801   6
   0  -4 -18 406.740 12.1587   2
   0   4 -18 412.793 13.5801   5
   0   4  18 440.277 13.2709   6
   0  -4  18 442.825 14.0075   5
   0  -4 -18 448.122 13.7232   6
   0  -4 -20 858.614 24.8160   2
   0   4  20 1024.58 26.3902   6
   0  -4  20 917.878 26.3148   6
   0  -4 -20 977.947 26.8306   6
   0  -4  20 941.522 27.0483   5
   0   4 -20 931.805 26.7608   5
   0   4 -22 127.527 6.71738   5
   0  -4  22 128.270 6.18255   6
   0  -4  22 117.309 6.80700   5
   0   4 -22 129.008 6.74615   7
   0   4  22 134.799 6.13632   6
   0   4  24 111.269 6.47857   1
   0  -4  24 120.365 6.37687   6
   0   4 -24 134.995 6.81221   7
   0  -4  24 118.269 7.15822   5
   0   4  24 138.394 6.45191   6
   0   4  26 17.9001 4.38601   1
   0   4  26 22.7046 3.94810   6
   0  -4  26 20.5081 4.09591   6
   0  -4  26 19.9273 5.03977   5
   0   5   1 3.22587 1.43630   8
   0   5  -1 4.64854 1.41010   8
   0  -5   1 3.37610 1.13233   3
   0   5  -1 4.38531 1.30353   4
   0   5   1 5.33496 1.25525   4
   0  -5  -1 3.54054 1.17744   3
   0  -5   3 220.775 6.95380   8
   0   5  -3 220.866 6.96619   8
   0   5  -3 231.286 6.74857   3
   0  -5  -3 224.041 6.72467   4
   0   5   3 214.960 6.77523   4
   0  -5  -5 18.9679 1.95368   6
   0  -5   5 18.1303 1.76909   8
   0   5   5 22.0843 1.81118   4
   0  -5  -5 20.2665 1.56354   4
   0  -5   7 286.911 9.49662   5
   0  -5  -7 294.916 8.72814   4
   0  -5  -7 312.242 9.30963   6
   0  -5   7 297.890 8.87157   8
   0  -5  -9 358.360 11.0119   6
   0  -5   9 369.878 10.6506   8
   0  -5   9 366.025 11.3892   5
   0  -5  -9 364.534 10.5942   4
   0   5 -11 560.882 16.7147   1
   0  -5 -11 641.536 17.3001   4
   0  -5  11 629.717 18.1342   5
   0  -5 -11 627.020 17.8000   6
   0   5  11 656.410 16.9241   7
   0  -5  11 624.156 17.2279   8
   0   5  13 903.179 23.7256   7
   0   5  13 888.511 24.5452   6
   0   5 -13 843.924 23.5616   1
   0  -5 -13 898.640 24.1967   4
   0  -5  13 871.471 25.1251   5
   0  -5 -13 881.756 24.7974   6
   0  -5  15 575.681 17.5294   5
   0  -5 -15 559.315 16.1945   2
   0   5  15 583.641 16.8419   6
   0  -5 -15 569.850 17.0026   6
   0  -5  17 294.577 10.8604   5
   0  -5 -17 317.612 10.5450   6
   0   5  17 317.594 10.3052   6
   0  -5 -17 298.822 9.40265   2
   0  -5 -19 99.1835 4.36953   2
   0   5  19 116.852 5.43370   6
   0  -5  19 101.928 6.12461   5
   0  -5 -19 106.364 5.56254   6
   0  -5 -21 55.4654 3.21147   2
   0   5  21 59.9264 4.37475   6
   0  -5  21 59.2420 5.22312   5
   0  -5 -21 54.5021 4.75878   6
   0  -5  23 4.94163 3.47173   6
   0  -5  23 5.25827 4.18474   5
   0   5  23-0.16639 3.30490   6
   0   5 -23 8.55057 4.02362   7
   0   5  25-2.18491 4.09502   1
   0  -5  25 2.44541 4.46926   5
   0   5  25 4.05854 3.62366   6
   0   5  25 0.19253 3.96922   8
   0  -5  25 1.45688 3.63456   6
   0  -5  27 2.08256 5.05759   5
   0  -6   0 2535.86 66.2915   3
   0   6   0 2530.29 66.6623   8
   0   6   0 2547.48 66.5291   4
   0   6   2 2646.29 71.7972   8
   0  -6   2 2872.62 71.8472   8
   0   6  -2 2805.76 71.8692   4
   0   6   2 2697.56 71.5230   4
   0  -6  -2 2634.75 71.4255   3
   0   6  -2 2798.82 71.3765   3
   0   6  -2 2734.12 71.7445   8
   0  -6   4 1156.39 30.8421   8
   0   6  -4 1116.26 30.7729   8
   0  -6  -4 1126.69 30.5153   4
   0   6  -4 1154.19 30.5192   3
   0   6   4 1166.98 30.7517   4
   0   6   6 487.099 13.9063   4
   0  -6  -6 458.757 13.6093   4
   0  -6  -6 504.160 14.3649   6
   0  -6   6 513.388 14.0301   8
   0  -6  -8 16.5658 2.17365   6
   0  -6   8 25.9560 2.10112   8
   0  -6  -8 14.5847 1.73527   4
   0  -6 -10 86.2886 3.59917   4
   0  -6  10 87.7089 3.79135   8
   0  -6  10 76.8228 4.54497   5
   0  -6 -10 91.6261 4.30256   6
   0   6 -12 197.102 6.46233   1
   0  -6  12 205.801 6.99855   8
   0   6  12 215.451 6.60281   7
   0  -6 -12 224.774 6.99902   4
   0  -6  12 215.323 8.10447   5
   0  -6 -12 214.476 7.64923   6
   0   6  14 665.205 19.0315   6
   0  -6  14 626.799 19.4933   5
   0  -6  14 641.934 18.3669   8
   0  -6 -14 668.021 18.4595   4
   0   6  14 676.199 18.0102   7
   0   6 -14 630.420 17.8370   1
   0  -6 -14 671.819 19.2698   6
   0   6  14 630.644 19.0877   8
   0  -6 -16 536.371 16.0244   2
   0  -6  16 555.236 16.0145   8
   0  -6 -16 580.572 17.0195   6
   0  -6  16 542.665 17.3108   5
   0   6  16 530.896 16.6951   8
   0   6  16 579.088 16.6896   6
   0  -6 -18 242.823 8.27578   4
   0  -6 -18 213.519 7.72923   2
   0  -6 -18 236.856 8.94123   6
   0   6  18 240.520 8.67786   6
   0   6  18 233.299 8.89448   8
   0  -6  18 238.756 9.52035   5
   0   6  20 37.3055 3.90364   6
   0  -6 -20 31.3766 3.02556   2
   0  -6 -20 38.1820 3.54671   4
   0   6  20 32.4307 4.18885   8
   0  -6  20 32.6981 4.50617   5
   0  -6 -20 35.1969 4.09913   6
   0  -6  22 70.2704 5.87903   5
   0  -6 -22 60.9309 3.72756   2
   0   6  22 58.9940 4.78756   6
   0  -6 -22 67.7266 5.26684   6
   0   6  22 63.1868 5.15189   8
   0  -6 -22 66.8891 4.53020   4
   0   6  24 224.531 9.68629   8
   0  -6  24 233.673 10.5758   5
   0  -6  24 200.243 9.24849   6
   0  -6 -24 253.936 9.07453   4
   0   6  24 255.903 9.43995   6
   0  -6  26 248.225 10.4699   6
   0  -6  26 263.994 11.7038   5
   0  -6 -26 283.286 10.1577   4
   0   7  -1 1538.65 41.7518   4
   0   7   1 1544.88 41.6039   4
   0   7  -1 1606.85 41.8612   8
   0   7   1 1587.53 41.8741   8
   0  -7   1 1597.77 41.9424   8
   0  -7  -1 1504.33 41.3698   3
   0   7  -3 1773.37 47.3788   4
   0   7   3 1743.75 46.9389   4
   0  -7   3 1852.91 47.2657   8
   0   7   3 1801.69 47.3917   8
   0   7  -3 1791.75 47.1532   8
   0   7  -3 1769.61 46.7013   3
   0  -7  -3 1689.64 46.8254   3
   0   7  -5 480.570 13.8657   3
   0  -7   5 510.183 14.3182   8
   0   7   5 473.614 14.0359   4
   0  -7  -5 507.534 14.6448   6
   0  -7  -5 491.676 13.8437   4
   0   7  -5 467.097 14.0990   8
   0  -7  -7 492.549 14.4537   6
   0  -7   7 490.364 13.9826   8
   0  -7  -7 460.058 13.5120   4
   0  -7   9 59.5512 3.34582   8
   0   7   9 64.1194 3.82375   8
   0  -7  -9 57.6593 3.60614   6
   0  -7  -9 56.2945 2.89215   4
   0  -7  11 78.2689 3.82865   8
   0  -7 -11 70.9301 3.35644   4
   0  -7 -11 69.9481 4.10355   6
   0  -7  11 61.9681 4.44204   5
   0  -7  13-0.53868 2.95356   5
   0   7  13 4.10022 1.67360   7
   0  -7 -13 0.15119 2.43257   6
   0  -7 -13 0.09205 1.83355   4
   0  -7  13 1.35700 2.14583   8
   0   7 -13 0.26801 1.52356   1
   0   7  15 4.03310 2.81515   8
   0  -7 -15 3.58574 2.77997   6
   0   7  15 4.51929 1.85564   7
   0  -7  15 4.58538 3.43580   5
   0   7 -15 4.12789 1.76892   1
   0  -7  15 1.17372 2.25089   8
   0   7  17 9.55212 3.30114   8
   0  -7  17 4.61737 3.43583   5
   0  -7 -17 3.97380 2.67342   2
   0  -7  17 9.20074 2.58963   8
   0  -7 -17 4.18982 2.96750   6
   0  -7 -19 17.8950 2.95199   4
   0   7  19 13.6690 3.66831   8
   0  -7  19 20.3442 4.27422   5
   0  -7 -19 17.3972 2.86224   2
   0  -7  19 16.8076 2.88085   8
   0  -7 -19 19.0939 3.65996   6
   0  -7 -21 13.2856 3.07540   4
   0  -7  21 15.9342 3.10636   8
   0  -7 -21 14.7845 2.92807   2
   0  -7  21 10.8899 1.84528   2
   0  -7 -21 14.9049 3.78030   6
   0   7  21 13.6312 3.86763   8
   0  -7  21 10.4423 4.37888   5
   0  -7 -23 56.1821 4.38264   4
   0  -7 -23 61.9459 5.47181   6
   0  -7 -23 47.0587 3.68537   2
   0  -7  23 56.3776 4.10126   8
   0  -7  23 62.4449 6.19064   5
   0  -7  25 171.384 7.26104   8
   0  -7 -25 198.941 7.80587   4
   0  -7 -25 199.382 9.23359   6
   0  -7  25 167.854 9.43681   5
   0  -7  27 367.551 12.0152   8
   0  -8   0 717.524 19.8519   8
   0   8   0 677.013 19.6188   8
   0   8   0 666.958 19.4848   4
   0  -8   0 686.299 19.2386   3
   0   8   2 1351.10 36.7107   8
   0  -8   2 1368.23 36.6815   8
   0   8  -2 1361.13 36.6093   8
   0   8  -2 1361.52 36.7039   4
   0   8   2 1322.62 36.3369   4
   0  -8  -2 1327.06 36.2093   3
   0   8   4 842.130 23.7729   8
   0  -8   4 872.053 23.6254   8
   0   8  -4 824.625 23.4350   8
   0   8   4 811.616 23.2829   4
   0   8  -4 860.541 23.9608   4
   0   8  -4 867.185 23.0738   3
   0  -8  -4 804.290 23.2212   3
   0   8  -6 200.231 6.77062   3
   0  -8  -6 210.516 7.59933   6
   0   8   6 195.993 6.99470   4
   0  -8  -6 197.492 6.67420   4
   0  -8   6 207.418 7.23123   8
   0   8   6 203.116 7.44911   8
   0  -8   8 227.352 7.90630   8
   0   8   8 229.007 8.31510   8
   0   8  -8 223.935 7.54746   3
   0  -8  -8 239.236 7.45893   4
   0  -8  -8 227.712 8.32964   6
   0  -8 -10 19.3272 2.13470   4
   0   8  10 16.4996 3.05209   8
   0  -8 -10 23.8377 3.01813   6
   0  -8  10 16.8623 2.57127   8
   0  -8  12 3.86417 2.40482   8
   0  -8 -12-0.31778 2.52356   6
   0  -8 -14 7.52817 3.02934   6
   0   8  14 7.16935 1.90782   7
   0  -8  14 8.04717 3.67227   5
   0   8 -14 6.98932 1.80569   1
   0  -8  14 7.65031 2.55118   8
   0  -8 -16 30.9122 3.48033   2
   0   8  16 32.1704 2.56499   7
   0   8 -16 32.6535 2.44975   1
   0   8  16 26.4985 3.98224   8
   0  -8  16 34.6891 3.32991   8
   0  -8 -16 35.5011 3.89447   6
   0  -8  16 31.1150 4.62150   5
   0  -8 -18 16.0453 2.72532   4
   0   8  18 15.7454 3.85958   8
   0  -8 -18 15.1716 3.21751   2
   0  -8 -18 12.6864 3.68789   6
   0  -8  18 14.2585 4.37947   5
   0  -8  18 14.4255 3.01510   8
   0  -8  20 43.8094 3.74489   8
   0   8  20 36.3679 4.63795   8
   0  -8 -20 37.5970 3.74900   2
   0  -8 -20 36.4315 3.55270   4
   0  -8  20 42.0693 5.40240   5
   0  -8 -20 40.2998 4.65060   6
   0  -8  22 115.272 5.42621   8
   0  -8  22 98.2401 4.12307   2
   0  -8 -22 107.635 5.42150   2
   0  -8 -22 119.126 5.50513   4
   0  -8 -22 115.771 6.82262   6
   0  -8  22 107.647 7.56893   5
   0  -8 -24 187.093 8.91527   6
   0  -8  24 175.716 7.24269   8
   0  -8 -24 182.715 7.33780   4
   0  -8  24 169.943 9.61241   5
   0  -8  26 215.529 8.46564   8
   0  -8 -26 250.738 10.6755   6
   0  -9  -1 2609.03 66.4165   8
   0  -9   1 2564.32 66.1826   8
   0   9   1 2414.69 65.9854   8
   0  -9  -1 2492.22 65.5411   3
   0   9   1 2364.66 65.7575   4
   0   9  -1 2481.98 66.0356   4
   0   9  -1 2493.78 65.9836   8
   0  -9   3 1529.41 39.6437   8
   0   9   3 1496.39 39.7307   8
   0   9  -3 1434.46 39.4472   8
   0  -9  -3 1402.63 39.0761   3
   0   9   3 1404.44 39.2089   4
   0   9  -3 1460.77 39.7643   4
   0   9   5 928.217 26.3979   4
   0   9   5 942.095 26.8687   8
   0  -9   5 976.140 26.6925   8
   0   9  -5 927.411 26.4842   8
   0  -9  -5 988.257 27.1540   6
   0   9  -5 970.568 26.0730   3
   0  -9  -5 886.421 26.2134   3
   0   9  -5 1008.40 27.1965   4
   0   9   7 177.667 7.32981   8
   0  -9   7 189.643 7.03685   8
   0   9   7 186.362 6.88638   4
   0   9  -7 178.349 6.49011   3
   0  -9  -7 188.043 7.42267   6
   0   9  -9 8.38088 2.35127   3
   0  -9  -9 7.45652 2.86663   6
   0   9   9 6.34643 2.74287   8
   0  -9   9 8.84831 2.68914   8
   0   9  11 50.8037 4.27397   8
   0  -9  11 41.6237 3.55563   8
   0  -9 -11 49.1047 4.14976   6
   0  -9  13 38.4669 3.50121   8
   0  -9 -13 39.0809 3.92060   6
   0   9  15 229.251 7.34824   7
   0  -9 -15 231.378 9.11924   6
   0  -9  15 237.132 8.21788   8
   0   9 -15 221.542 7.23692   1
   0  -9  17 199.695 9.56099   5
   0   9  17 222.989 6.99558   7
   0   9 -17 196.461 6.62453   1
   0   9  17 202.895 8.67366   8
   0  -9  17 208.164 7.74346   8
   0  -9 -17 189.811 8.02989   2
   0  -9 -17 217.949 7.34642   4
   0  -9 -17 217.493 8.91200   6
   0  -9  19 21.1358 5.18025   5
   0   9  19 34.7716 4.62988   8
   0  -9 -19 33.9305 3.24465   4
   0  -9 -19 29.9663 4.48334   6
   0  -9 -19 27.1159 3.82878   2
   0  -9  19 33.4866 3.71837   8
   0  -9  21 35.3822 3.80846   8
   0  -9  21 31.8402 5.72837   5
   0  -9 -21 43.4728 3.55692   4
   0  -9 -21 39.3418 5.04132   6
   0  -9 -21 31.2456 3.93650   2
   0  -9 -23 152.399 7.96889   6
   0  -9  23 114.407 4.78120   2
   0  -9 -23 150.429 6.05858   4
   0  -9  23 127.338 8.52721   5
   0  -9  23 131.820 6.08077   8
   0  -9  25 352.222 11.8101   8
   0  -9 -25 380.638 14.1542   6
   0  10   0 288.549 10.1176   8
   0  10   0 283.098 9.96871   4
   0 -10   0 304.748 10.3024   8
   0 -10  -2 3.12623 2.27057   3
   0  10   2 6.72007 2.87935   8
   0  10  -2 0.72925 2.76917   8
   0  10  -2 4.46715 2.68051   4
   0  10   2 6.38874 2.50842   4
   0 -10   2 5.72078 2.92171   8
   0  10   4 58.5229 3.93870   4
   0  10  -4 72.8931 4.72241   4
   0  10   4 73.7252 4.62660   8
   0 -10   4 64.6245 4.35745   8
   0 -10  -4 62.8598 3.87877   3
   0  10  -4 65.6448 4.36283   8
   0  10   6 32.8500 3.61901   8
   0 -10   6 32.2782 3.51591   8
   0  10   6 32.2302 3.17260   4
   0  10  -6 25.3394 2.66764   3
   0 -10  -6 27.3980 3.04133   3
   0 -10  -6 31.6160 3.70817   6
   0  10  -6 28.2432 3.43560   8
   0  10  -6 39.9930 3.99876   4
   0 -10  -8 67.4317 4.60563   6
   0  10  -8 66.5815 3.77222   3
   0  10   8 64.7663 4.01370   4
   0 -10   8 60.1447 4.20150   8
   0  10   8 62.6381 4.65794   8
   0 -10 -10 109.069 5.84913   6
   0  10 -10 103.830 4.79178   3
   0 -10  10 101.642 5.18783   8
   0  10  10 105.424 5.78061   8
   0 -10 -12 557.445 16.8173   6
   0 -10  12 528.480 15.7517   8
   0  10  12 496.305 16.3055   8
   0  10 -12 498.117 15.4032   3
   0  10 -14 380.478 12.0685   1
   0 -10 -14 442.236 14.1226   6
   0  10  14 420.834 12.1475   7
   0 -10  14 426.101 13.0970   8
   0  10 -16 325.941 10.3830   1
   0 -10 -16 357.073 10.9762   4
   0  10  16 360.711 10.5813   7
   0 -10  16 357.716 11.5108   8
   0 -10 -16 394.401 13.0112   6
   0  10 -18 214.193 7.10656   1
   0  10  18 242.792 7.55392   7
   0 -10 -18 240.613 9.89129   6
   0 -10 -18 214.808 9.02195   2
   0 -10 -18 245.386 8.03388   4
   0 -10  18 229.436 8.47396   8
   0 -10 -20 100.182 6.68388   6
   0 -10 -20 101.688 4.81991   4
   0 -10 -20 97.5382 5.84295   2
   0 -10  20 87.9812 5.18996   8
   0 -10  22 25.0226 3.72175   8
   0 -10 -22 22.7947 4.13571   2
   0 -10  22 16.3492 2.98461   2
   0 -10 -22 26.4271 3.30094   4
   0 -10 -22 21.9914 4.81707   6
   0 -10  24 3.83110 3.45736   8
   0 -10 -24-0.25261 4.67439   6
   0 -11   1 50.4243 4.31449   8
   0  11  -1 48.5978 4.05570   4
   0  11   1 44.5490 3.81683   4
   0 -11  -1 43.9047 3.57993   3
   0  11   1 50.6618 4.38438   8
   0  11  -1 49.1592 4.23087   8
   0 -11   3 5.49977 3.06823   8
   0  11  -3 10.5016 3.30405   8
   0  11   3 7.78407 3.26503   8
   0 -11  -3 7.63372 2.70331   3
   0  11  -3 12.4496 3.35229   4
   0  11   3 6.71518 2.83873   4
   0 -11  -5 72.8757 4.40175   3
   0  11   5 75.8421 5.20188   8
   0 -11   5 78.7552 4.96920   8
   0 -11  -5 80.6227 5.25029   6
   0  11  -5 75.8042 5.25478   4
   0  11  -5 74.8592 4.75813   8
   0  11   5 77.0741 4.60448   4
   0 -11   7 28.7520 3.75450   8
   0 -11  -7 28.5954 3.91353   6
   0 -11  -7 20.2918 3.24449   3
   0  11  -7 25.3320 2.86620   3
   0  11  -7 18.3994 3.98411   4
   0  11   7 25.4658 3.40942   4
   0  11   7 29.5741 4.18285   8
   0  11  -9 364.613 11.3171   3
   0 -11  -9 363.877 12.5810   6
   0  11  -9 360.326 12.8892   4
   0 -11   9 347.957 11.8476   8
   0  11   9 347.362 12.3499   8
   0 -11 -11 471.753 15.2444   6
   0  11 -11 434.497 13.7610   3
   0 -11  11 461.375 14.3725   8
   0  11  11 459.908 15.1230   8
   0 -11 -13 302.893 9.70279   4
   0 -11  13 298.988 10.4468   8
   0  11  13 302.238 11.3273   8
   0 -11 -13 301.671 11.3718   6
   0  11 -13 301.182 10.1320   3
   0  11  15 636.066 17.7366   7
   0 -11  15 604.058 18.6856   8
   0 -11 -15 645.150 20.0648   6
   0 -11 -15 654.596 18.1293   4
   0  11 -15 602.114 18.6023   3
   0  11 -17 184.925 6.45304   1
   0 -11 -17 212.798 9.15629   6
   0 -11 -17 178.738 8.29828   2
   0  11  17 196.021 6.58330   7
   0 -11  17 184.206 7.67817   8
   0 -11 -17 203.778 7.10311   4
   0 -11 -19 157.964 7.77930   2
   0 -11 -19 172.036 6.45142   4
   0 -11 -19 190.683 8.91025   6
   0 -11  19 155.918 7.05906   8
   0 -11 -21 69.3514 6.31297   6
   0 -11  21 65.3413 4.83065   8
   0 -11 -21 65.4566 5.51545   2
   0 -11  23 18.0813 3.80016   8
   0  12   0 2.09255 3.24275   4
   0  12   0 2.67255 3.36089   8
   0  12  -2 5.71405 3.43978   8
   0  12   2 4.25034 3.53225   8
   0 -12   2 3.92252 3.50019   8
   0 -12  -2 8.40316 2.88150   3
   0  12  -2 6.68600 4.14058   5
   0  12  -2 1.67625 3.43577   4
   0  12   2 2.84954 3.13776   4
   0  12  -4 93.7779 6.35862   5
   0 -12  -4 82.2389 4.92911   3
   0  12   4 87.8554 5.26023   4
   0  12  -4 94.9304 5.58005   8
   0 -12   4 91.6427 5.67482   8
   0  12   4 100.359 5.95303   8
   0 -12  -4 95.8135 5.87564   6
   0  12  -4 91.4486 5.89374   4
   0  12  -6 328.245 12.4836   5
   0 -12  -6 336.178 11.3911   3
   0  12   6 333.313 11.4901   4
   0  12  -6 339.517 11.7859   8
   0 -12  -6 353.366 12.4502   6
   0 -12   6 342.171 11.9388   8
   0  12   6 354.698 12.2579   8
   0  12  -6 345.140 12.5345   4
   0  12   8 581.905 17.6486   4
   0 -12  -8 568.830 17.7063   3
   0  12  -8 608.046 18.9946   4
   0  12   8 584.492 18.4623   8
   0 -12   8 560.467 17.9011   8
   0 -12  -8 600.931 18.7009   6
   0  12  -8 592.006 18.8864   5
   0  12 -10 1468.11 39.9000   3
   0 -12 -10 1512.61 41.7169   6
   0 -12  10 1438.06 40.5811   8
   0  12  10 1522.38 41.4445   8
   0  12 -10 1391.62 41.5132   5
   0  12 -10 1525.48 41.8934   4
   0  12 -12 1629.57 45.2787   3
   0  12 -12 1765.95 47.4114   4
   0 -12  12 1628.40 45.8107   8
   0  12  12 1768.60 46.9828   8
   0 -12 -12 1736.54 47.1147   6
   0  12 -12 1628.06 46.9165   5
   0  12 -14 1577.01 43.0902   3
   0 -12  14 1513.87 43.3248   8
   0 -12 -16 1453.95 42.7396   2
   0 -12 -16 1604.82 41.2375   4
   0  12  16 1557.17 40.7924   7
   0 -12  16 1449.18 41.8024   8
   0 -12 -16 1614.60 43.6693   6
   0  12 -16 1479.21 41.7428   3
   0  12 -18 1094.65 31.2895   3
   0 -12 -18 1193.98 30.5737   4
   0  12  18 1183.22 29.9731   7
   0 -12  18 1056.06 31.1301   8
   0  12 -18 1017.09 29.6788   1
   0 -12 -18 1219.35 33.3146   6
   0  12 -20 593.403 18.3287   3
   0 -12  20 560.637 17.8844   8
   0 -12  22 240.396 9.15021   8
   0  13  -1 54.9675 4.96630   4
   0  13   1 56.6377 4.83731   4
   0  13   1 52.3534 4.92996   8
   0  13  -1 53.8074 4.91406   8
   0 -13  -3 113.635 5.69415   3
   0 -13   3 114.679 6.46321   8
   0 -13  -3 110.370 6.63422   6
   0  13  -3 93.8563 6.27133   4
   0  13   3 108.321 6.02038   4
   0  13  -3 104.832 7.04205   5
   0  13   3 108.048 6.53701   8
   0  13  -3 106.911 6.17232   8
   0 -13  -5 50.9328 4.40284   3
   0  13  -5 49.0539 5.30908   5
   0  13   5 46.7283 4.89800   8
   0  13  -5 44.8756 5.01187   4
   0  13   5 47.6623 4.36686   4
   0 -13  -5 54.6815 5.18225   6
   0  13  -5 43.6396 4.67174   8
   0 -13   5 50.3115 4.83036   8
   0  13  -7 6.10343 4.44023   5
   0 -13   7 2.01495 3.77923   8
   0 -13  -7 7.19342 4.05923   6
   0  13   7 4.79022 3.49524   4
   0  13  -7 11.9692 4.39935   4
   0  13   7 7.70663 4.06700   8
   0 -13  -7 3.50038 3.35068   3
   0  13  -9 59.4251 5.82073   4
   0 -13   9 42.7786 4.77207   8
   0 -13  -9 45.9487 5.26146   6
   0 -13  -9 46.5879 4.46039   3
   0  13 -11 246.719 10.5484   4
   0 -13  11 222.859 9.14067   8
   0 -13 -11 221.876 9.13684   3
   0  13 -11 227.476 8.33438   3
   0 -13 -11 243.888 10.1168   6
   0  13 -13 208.655 9.71748   4
   0 -13 -13 211.928 9.46448   6
   0 -13  13 173.118 7.99666   8
   0  13 -13 194.482 7.52609   3
   0  13  15 231.765 7.59013   7
   0  13 -15 233.512 8.49144   3
   0  13 -15 225.787 10.5350   4
   0 -13 -15 231.441 10.2016   6
   0 -13  15 189.960 8.60141   8
   0 -13  17 146.287 7.21181   8
   0  13 -17 154.306 7.05038   3
   0 -13 -17 174.057 8.88141   6
   0  13 -17 161.049 9.13760   4
   0  13  17 164.281 5.82659   7
   0  13 -19 138.253 6.60751   3
   0 -13  19 121.164 6.58108   8
   0  14   0 101.403 6.33349   4
   0  14   0 98.9612 6.48490   8
   0  14  -2 183.110 8.30775   4
   0  14   2 177.899 8.00393   4
   0  14  -2 165.699 8.06405   8
   0  14   2 166.733 8.31139   8
   0 -14   4 93.5117 6.26305   8
   0  14   4 98.8200 5.95518   4
   0  14  -4 98.7430 6.68291   4
   0 -14  -4 105.558 6.74129   6
   0 -14  -4 97.7293 5.68182   3
   0  14  -4 91.8750 6.05080   8
   0  14   4 94.1705 6.51075   8
   0 -14   6 59.4865 5.42125   8
   0  14   6 69.3195 5.24115   4
   0 -14  -6 69.8439 5.99649   6
   0 -14  -6 67.5315 4.95336   3
   0  14  -6 70.1446 6.09000   4
   0  14  -8 11.6395 5.00078   4
   0  14   8 9.02822 3.68233   4
   0 -14   8 10.3923 4.21401   8
   0 -14  -8 12.9660 4.39054   6
   0 -14  -8 8.25739 3.91119   3
   0  14 -10 0.77628 4.71126   4
   0 -14  10 0.55939 3.98506   8
   0 -14 -10 2.29554 4.35414   6
   0 -14 -10-0.37022 3.68267   3
   0  14 -12 5.07829 5.00078   4
   0 -14  12 1.45692 3.97835   8
   0 -14 -12 4.44291 3.95669   3
   0 -14 -12 9.06870 4.62304   6
   0  14 -14-3.84634 5.34435   4
   0  14 -14 6.88218 3.32417   3
   0 -14 -14 4.07358 4.23319   3
   0 -14 -14 5.79335 4.66097   6
   0 -14  14 3.88156 4.04482   8
   0 -14  16 0.84478 4.04673   8
   0 -14  18 0.64837 3.88233   8
   0  15   1 1712.04 48.0163   4
   0  15  -1 1747.92 48.2765   4
   0  15   3 1513.22 42.5659   4
   0  15  -3 1484.76 43.0030   4
   0 -15  -3 1570.58 43.6156   6
   0 -15  -5 846.615 25.4895   3
   0  15  -5 902.549 26.9369   4
   0 -15  -5 920.037 27.1531   6
   0  15   5 855.749 25.8550   4
   0  15   7 330.765 11.8793   4
   0 -15  -7 356.563 13.2652   6
   0 -15  -7 325.713 11.8167   3
   0 -15   7 307.198 12.2903   8
   0  15  -7 323.026 13.0628   4
   0  15  -9 206.881 9.93503   4
   0 -15  -9 188.048 8.65895   3
   0 -15   9 191.874 9.01309   8
   0 -15  -9 214.149 10.1306   6
   0  15 -11 91.0403 7.35415   4
   0 -15 -11 93.5317 6.25854   3
   0 -15  11 89.6878 6.32900   8
   0 -15 -13 8.97259 4.41670   3
   0 -15  13 4.24444 4.18180   8
   0 -15 -15 7.50482 4.42975   3
   0 -15  15-1.78233 4.27870   8
   0 -15  17 7.50521 4.18968   8
   0  16   0 342.586 13.0084   4
   0  16  -2 465.768 15.9957   4
   0 -16  -2 440.193 16.3453   6
   0  16   2 434.749 15.4326   4
   0  16   4 283.028 11.2472   4
   0  16  -4 295.923 12.0543   4
   0  16   6 169.700 8.22519   4
   0 -16  -6 162.611 7.71828   3
   0  16  -6 153.089 9.06178   4
   0  16  -8 41.0341 6.29915   4
   0 -16  -8 50.9487 5.26150   3
   0 -16  10 2.85633 4.67549   8
   0 -16 -10 11.0497 4.57843   3
   0 -16  12 5.35199 4.48473   8
   0 -16 -12-2.71827 4.55385   3
   0 -16  14 7.01302 4.54212   8
   0 -16 -14 4.57436 4.55881   3
   0  17   1 42.7205 5.83766   4
   0  17  -1 51.7338 6.18020   4
   0  17   3 19.9243 4.96848   4
   0  17  -3 22.2370 5.64081   4
   0  17  -5 24.9274 5.85079   4
   0  18  -2 14.9821 5.65343   4
  -1   0  27-1.27673 3.73051   6
  -1   0  27 3.81650 4.46699   5
  -1   0  27 0.26585 3.17912   1
   1   0 -25 3.14482 3.61100   7
  -1   0  25 1.63174 2.88803   1
  -1   0  25-0.21632 4.03652   5
  -1   0  25-2.44870 3.46501   6
   1   0 -23 2.65422 3.28150   7
  -1   0  23 1.78132 2.77525   1
  -1   0  23 0.39250 3.61798   5
  -1   0  23-0.81391 3.07022   6
   1   0 -21 1.71834 2.98405   7
  -1   0  21 1.30673 2.43156   1
  -1   0  21 0.35380 3.17606   5
  -1   0  21 2.11039 2.75860   6
   1   0 -19 1.70233 2.46993   7
  -1   0  19 2.59993 2.20880   1
  -1   0  19 0.31922 2.82455   5
  -1   0  19-0.13716 2.44655   6
   1   0 -17 1.40998 2.21345   7
  -1   0  17 0.25408 1.75290   1
  -1   0  17 0.49718 2.16398   6
  -1   0  17-2.12281 2.55713   5
  -1   0  15 1.57133 1.96758   6
  -1   0  15-0.12316 2.03525   5
   1   0 -15 0.93263 1.85085   7
  -1   0  13 0.74046 1.72651   5
   1   0 -13-1.16523 1.59883   7
  -1   0  13 1.41342 0.97230   2
  -1   0  11 0.61239 1.44598   5
   1   0 -11 0.68760 1.38968   7
  -1   0  11 1.85328 0.89319   2
  -1   0   9 0.07098 1.08335   5
   1   0  -9-0.31901 1.14245   7
  -1   0   9-0.07020 0.75010   2
  -1   0   7 0.16347 0.93026   5
   1   0  -7 1.14667 0.95024   7
  -1   0   7 0.25473 0.68555   2
  -1   0   5 0.86746 0.81705   7
  -1   0   5 0.46106 0.80997   5
  -1   0   3 0.69540 0.52826   7
  -1   0   3-0.04478 0.48418   5
   1   0   1-0.26744 0.49969   1
   1   0   3 0.99551 0.75521   1
  -1   0  -3 0.78075 0.63955   5
   1   0   5 0.34022 1.03878   1
  -1   0  -5 0.38740 0.91493   5
   1   0   5 0.39638 0.60196   6
   1   0   7 2.01139 1.21403   1
  -1   0  -7 0.47561 1.08261   5
   1   0   7 0.40331 0.76497   6
   1   0   9 0.80279 1.36519   1
   1   0   9 0.54435 1.04607   6
   1   0  11 1.44131 1.50274   1
   1   0  11 1.49556 1.22980   6
   1   0  13 1.05812 1.82486   1
   1   0  13-0.15208 1.43249   6
  -1   0 -15-1.27581 1.84334   7
   1   0  15 0.85622 1.94130   1
  -1   0 -17-0.30502 2.08798   7
   1   0  17 2.33981 2.29294   1
  -1   0 -19 0.90668 2.41783   7
   1   0  19-0.77219 2.57931   1
   1   0  19 2.19263 2.26427   6
  -1   0 -21 0.24668 2.59492   7
   1   0  21 1.10120 2.83796   1
   1   0  21 2.41090 2.58513   6
  -1   0 -23 3.96529 2.90714   7
   1   0  23 4.91887 3.25833   1
   1   0  23 0.13946 2.74888   6
  -1   0 -25-2.04260 3.30089   7
   1   0  25 1.10579 3.44329   1
   1   0  25 0.60458 3.15254   6
  -1   0 -27-2.94828 3.48768   7
   1   0  27 0.16041 3.38728   6
   1   0  27 3.19293 3.68225   1
   1   0  29 1.39069 3.94268   6
  -1  -1  28 198.500 9.46651   5
  -1   1  28 197.799 9.48385   5
  -1   1  28 183.472 7.84575   1
  -1   1  26 610.386 18.1905   1
  -1   1  26 621.286 18.7558   6
  -1  -1  26 616.332 18.8744   6
   1   1 -26 617.057 18.9991   7
  -1  -1  26 629.513 19.7929   5
  -1   1  26 615.982 19.6669   5
  -1  -1  26 571.055 17.6346   1
  -1   1  24 1103.16 30.9954   1
  -1   1  24 1106.00 31.4956   6
  -1  -1  24 1142.35 31.6756   6
   1   1 -24 1130.95 31.6196   7
  -1  -1  24 1138.60 32.3442   5
  -1   1  24 1202.11 32.5366   5
  -1  -1  24 1058.09 30.4632   1
  -1   1  22 1217.29 33.3417   1
   1   1 -22 1275.13 34.1018   7
  -1  -1  22 1195.48 33.8632   6
  -1   1  22 1225.71 33.8867   6
  -1  -1  22 1219.88 34.5013   5
  -1   1  22 1257.34 34.5728   5
  -1  -1  22 1166.48 32.9165   1
  -1   1  20 1360.80 36.5428   6
  -1  -1  20 1299.00 36.4814   6
  -1  -1  20 1328.50 36.9864   5
  -1   1  20 1408.32 37.1189   5
  -1   1  20 1317.46 35.9315   1
  -1  -1  20 1268.95 35.5502   1
   1  -1 -20 1343.34 36.3042   7
   1   1 -20 1341.53 36.4849   7
  -1   1  18 1417.06 38.4773   6
  -1  -1  18 1363.06 38.4444   6
  -1   1  18 1497.22 38.9583   5
  -1  -1  18 1417.43 38.8627   5
  -1  -1  18 1376.08 37.6140   1
   1  -1 -18 1426.17 38.2669   7
   1   1 -18 1423.81 38.5264   7
  -1  -1  16 1176.59 28.8841   2
  -1   1  16 1061.25 30.1877   6
  -1  -1  16 1050.86 29.3894   1
   1  -1 -16 1065.73 29.9953   7
  -1  -1  16 1060.50 30.2188   6
   1   1 -16 1061.54 30.1551   7
  -1   1  16 1115.97 30.5663   5
  -1  -1  16 1090.11 30.4695   5
   1   1 -14 252.746 8.60941   7
  -1  -1  14 272.324 8.82077   5
  -1  -1  14 265.841 7.91467   1
  -1   1  14 270.676 8.86442   5
  -1  -1  14 278.279 7.55833   2
   1  -1 -14 251.666 8.43716   7
   1   1 -12 58.7602 3.15337   7
  -1  -1  12 58.0800 3.07921   5
  -1  -1  12 58.4570 2.47356   1
   1  -1 -12 64.2474 3.02651   7
  -1   1  12 59.5022 3.13961   5
  -1  -1  12 63.4685 2.27956   2
  -1   1  10 25.3384 1.44663   2
  -1   1  10 25.1614 1.95366   5
  -1   1  10 28.7625 1.91219   7
   1   1 -10 27.1659 2.00167   7
  -1  -1  10 27.8581 2.00453   5
   1  -1 -10 25.4865 1.86559   7
   1  -1 -10 27.2372 2.02217   6
  -1  -1   8 95.4174 3.50139   5
  -1   1   8 93.8248 3.10452   2
   1   1  -8 97.0695 3.50265   7
   1  -1  -8 84.8363 3.46512   6
   1  -1  -6 121.023 3.83935   2
   1  -1  -6 121.448 4.07119   6
  -1  -1   6 126.801 4.03948   5
   1  -1  -4 30.1388 1.42266   2
   1  -1  -4 28.1618 1.42384   6
  -1  -1   4 29.3312 1.37515   5
   1   1  -2 198.711 5.92874   4
   1  -1  -2 223.928 5.93602   2
  -1  -1   2 223.413 5.87044   7
  -1  -1   2 205.845 5.72797   5
   1  -1  -2 206.544 5.89151   6
  -1  -1   0 781.484 20.2689   8
   1  -1   0 829.747 20.2684   2
  -1   1   0 804.460 20.3911   3
  -1   1   0 738.536 20.1040   6
  -1  -1   0 748.624 20.0438   7
   1   1   0 789.627 20.3772   4
  -1  -1  -2 857.040 22.7977   8
   1   1   2 910.704 22.9026   1
  -1   1  -2 862.143 22.6878   2
  -1   1  -2 860.269 22.7791   5
  -1  -1  -4 5564.66 148.991   6
   1   1   4 6083.48 149.398   1
  -1   1  -4 5738.59 148.883   2
  -1   1  -4 6104.42 149.325   5
   1   1   6 2985.96 74.8613   1
  -1  -1  -6 2844.68 74.4401   6
   1   1   6 2864.85 74.4361   6
  -1   1  -6 2887.95 74.7849   5
   1  -1   6 2848.78 74.7285   1
  -1  -1  -8 4570.20 118.713   6
   1   1   8 4726.48 119.073   1
  -1   1  -8 4609.54 118.911   1
   1   1   8 4512.15 118.655   6
  -1   1  -8 4591.63 119.049   5
   1  -1   8 4610.51 118.918   1
   1  -1  10 6087.78 160.818   6
  -1  -1 -10 6466.86 160.945   6
   1   1  10 6490.12 161.224   1
   1   1  10 5947.15 160.775   6
   1  -1  10 6202.77 161.024   1
  -1   1 -10 6315.76 161.281   5
  -1   1 -12 1214.16 31.6018   5
  -1  -1 -12 1218.55 30.9174   7
   1  -1  12 1152.78 31.0055   6
   1   1  12 1206.99 31.4744   1
   1   1  12 1194.82 31.0381   6
  -1  -1 -12 1123.61 30.0680   2
   1  -1  12 1159.41 31.2162   1
   1  -1  14 1045.70 29.1936   1
   1  -1  14 1062.21 29.0281   6
   1   1  14 1107.86 29.0673   6
  -1  -1 -14 1099.83 28.9199   7
  -1   1 -14 1024.44 29.5566   5
   1   1  14 1103.15 29.5070   1
   1   1  16 99.0305 4.71873   1
  -1  -1 -16 105.080 4.23681   7
   1  -1  16 98.1337 4.47183   1
   1   1  18 3.07874 2.66729   1
   1  -1  18 2.64694 2.36017   1
  -1   1 -18 5.62217 2.47248   7
  -1  -1 -18 1.73214 2.02818   7
   1   1  18 5.13122 2.22801   6
   1  -1  18 2.91150 2.12891   6
   1  -1  20 22.3476 3.11491   1
   1   1  20 24.2784 3.33231   1
  -1  -1 -20 20.4477 2.77213   7
  -1   1 -20 22.3973 3.18677   7
   1   1  20 23.1799 2.85769   6
   1  -1  20 25.2722 3.01191   6
   1   1  22 19.2268 3.57259   1
   1  -1  22 21.1632 3.27269   1
  -1   1 -22 17.3579 3.31515   7
  -1  -1 -22 16.1246 2.96529   7
   1   1  22 23.8085 3.10299   6
   1  -1  22 26.5984 3.26038   6
   1  -1  24 26.2100 3.70813   1
   1   1  24 28.5466 4.02540   1
  -1  -1 -24 23.9176 3.34578   7
  -1   1 -24 20.7989 3.69368   7
   1  -1  24 27.9335 3.70926   6
   1   1  24 25.9758 3.52724   6
   1   1  26 6.32161 3.64153   1
   1  -1  26 1.85676 3.47499   1
  -1   1 -26 1.42407 3.40641   7
  -1  -1 -26-0.83485 3.04103   7
   1   1  26-1.42093 3.18714   6
   1  -1  26 1.24907 3.38241   6
   1   1  28 25.1853 5.58955   5
  -1   1 -28 15.4919 4.16248   7
   1   1  28 24.9725 4.34088   1
   1  -1  28 32.4150 4.28710   6
   1   1  28 24.0695 4.09926   6
  -1   2  27 57.4704 4.89341   1
  -1   2  27 61.8728 6.06600   5
  -1  -2  27 65.5695 5.90217   5
  -1  -2  27 58.2364 5.24212   6
  -1   2  27 61.4869 5.04258   6
  -1   2  25 155.684 6.86129   1
   1   2 -25 151.703 7.43554   7
  -1   2  25 156.223 7.89541   5
  -1  -2  25 163.123 8.01770   5
  -1  -2  25 140.752 7.01956   6
  -1   2  25 154.867 7.02189   6
  -1  -2  23 505.777 14.7334   1
  -1   2  23 505.817 15.7849   6
  -1  -2  23 481.492 15.8812   6
  -1   2  23 495.207 15.4158   1
  -1   2  23 528.795 16.6227   5
  -1  -2  23 529.262 16.5727   5
   1   2 -23 508.460 15.9957   7
  -1  -2  21 389.564 12.8128   6
  -1  -2  21 371.156 11.6194   1
  -1   2  21 429.758 13.5042   5
  -1  -2  21 416.637 13.5234   5
  -1   2  21 407.815 12.8195   6
   1   2 -21 393.566 12.9788   7
  -1  -2  19 247.857 8.97138   6
  -1  -2  19 251.664 7.95975   1
  -1  -2  19 256.033 9.49524   5
  -1   2  19 267.654 9.55361   5
  -1   2  19 258.042 8.91070   6
   1   2 -19 260.605 9.18033   7
   1   2 -17 195.590 7.65376   7
  -1  -2  17 191.660 6.48569   1
  -1  -2  17 190.297 7.52921   6
  -1   2  17 219.560 7.93181   5
  -1  -2  17 225.022 6.08551   2
  -1   2  17 214.695 7.53610   6
  -1  -2  17 208.661 7.90498   5
   1   2 -15 15.3519 2.43714   7
  -1   2  15 19.8499 2.55797   5
  -1  -2  15 15.6142 1.56756   1
  -1  -2  15 16.5339 2.53872   5
  -1   2  15 15.8384 2.28594   6
   1  -2 -13 217.413 7.27946   6
  -1   2  13 200.782 7.11211   5
   1   2 -13 222.660 7.22574   7
  -1  -2  13 188.302 6.03858   1
  -1  -2  13 224.911 7.30390   5
  -1  -2  11 835.917 22.4034   5
   1  -2 -11 821.453 21.6854   2
  -1   2  11 874.863 21.9936   7
   1  -2 -11 854.112 22.4144   6
  -1   2   9 1568.12 38.7820   7
   1  -2  -9 1522.47 38.6221   2
  -1  -2   9 1553.24 39.1435   5
   1  -2  -9 1513.46 39.0843   6
   1  -2  -7 1565.61 42.6910   2
   1  -2  -7 1668.01 43.0334   6
  -1  -2   7 1694.98 43.0248   5
   1  -2  -5 1633.34 43.4416   2
  -1  -2   5 1672.74 43.5569   5
   1  -2  -5 1701.24 43.6724   6
   1  -2  -3 3589.41 93.3564   2
  -1  -2   3 3633.97 93.3344   5
   1  -2  -3 3635.80 93.4279   6
   1   2  -3 3590.57 93.5591   4
   1   2  -1 6.83316 1.02874   4
   1  -2  -1 6.37620 0.83768   2
  -1  -2   1 4.12719 0.89602   8
  -1   2   1 4.09591 0.90735   3
  -1   2  -1 269.177 8.21998   3
  -1  -2  -1 316.535 8.36550   8
  -1   2  -1 292.058 7.92814   8
   1   2   1 311.922 8.36361   4
  -1  -2  -3 436.884 12.0347   8
  -1  -2  -5 499.204 13.5270   6
   1  -2   5 506.435 13.3170   2
  -1   2  -5 492.791 13.8566   5
  -1   2  -7 1216.90 31.8995   5
   1   2   7 1240.46 31.6112   6
  -1  -2  -7 1245.74 31.5929   6
   1  -2   7 1188.69 31.0733   2
   1   2   7 1117.65 31.7000   8
  -1   2  -7 1208.38 31.6560   1
  -1  -2  -7 1186.13 31.1221   7
   1  -2   9 1468.57 38.4637   2
  -1  -2  -9 1470.08 38.7803   7
  -1  -2  -9 1527.66 39.2521   6
   1   2   9 1469.34 39.2281   6
  -1   2  -9 1529.45 39.6461   5
  -1   2  -9 1552.37 39.3682   1
   1   2  11 476.628 13.4057   6
  -1  -2 -11 499.966 13.5310   6
  -1  -2 -11 463.431 13.0050   7
  -1   2 -11 465.829 13.4625   1
   1   2  13 199.206 6.43413   6
  -1  -2 -13 196.117 6.09098   7
  -1  -2 -13 200.561 6.58806   6
   1  -2  13 191.484 6.41890   1
  -1  -2 -13 190.715 5.60420   2
  -1   2 -13 185.238 6.80899   5
  -1  -2 -15 16.2867 1.19889   2
  -1  -2 -15 14.9889 1.86336   7
  -1   2 -15 16.0625 2.62905   5
   1  -2  15 18.5447 2.23632   1
   1   2  15 21.8435 2.58935   1
   1   2  17 79.5529 4.49047   1
  -1  -2 -17 79.2345 3.72266   7
   1  -2  17 85.6737 4.15039   1
  -1   2 -17 94.2740 4.83096   5
   1   2  17 87.9306 4.07971   6
   1  -2  19 364.694 12.0339   6
   1   2  19 401.810 12.1898   6
   1   2  19 421.923 12.8510   1
  -1  -2 -19 394.751 11.8057   7
   1  -2  21 614.553 18.8577   6
   1   2  21 674.772 19.0227   6
  -1  -2 -21 632.739 18.5264   7
  -1   2 -21 678.652 19.3821   7
   1   2  21 669.188 19.6042   1
  -1   2 -23 649.839 19.1632   7
   1   2  23 634.871 19.4006   1
   1  -2  23 614.031 18.7467   6
   1   2  23 648.587 18.8302   6
   1  -2  25 271.306 9.81479   6
   1   2  25 287.239 9.84651   6
   1   2  25 266.752 10.3054   1
   1   2  25 257.704 10.9166   5
  -1   2 -25 267.445 10.0240   7
   1   2  27 116.759 6.56579   8
  -1   2 -27 118.554 6.45368   7
   1  -2  27 117.540 6.28172   6
   1   2  27 123.748 6.25798   6
   1   2  27 110.083 6.69948   1
   1   2  27 113.903 7.42140   5
   1  -2  29 13.4670 4.01836   6
   1   2  29 12.9917 4.52148   8
   1   2  29 11.8582 4.05321   6
  -1  -3  28 7.06220 5.01247   5
  -1   3  28 9.04825 4.06920   1
  -1   3  28 10.7099 5.08357   5
  -1   3  26 6.58759 4.52782   5
  -1   3  26 4.79093 3.58875   1
  -1  -3  26 6.40431 3.81349   6
  -1  -3  26 4.19766 4.23830   5
  -1   3  26 9.12582 3.68523   6
  -1  -3  24 10.6601 3.94818   5
  -1   3  24 9.71660 3.98377   5
  -1  -3  24 5.66403 3.46318   6
  -1   3  24 12.1139 3.45404   6
   1   3 -24 11.8240 3.79324   7
  -1   3  22 55.8721 4.35197   6
  -1   3  22 69.3311 5.07901   5
  -1  -3  22 53.9327 4.87920   5
  -1  -3  22 56.2243 4.48862   6
   1   3 -22 57.0050 4.70458   7
  -1   3  20 2.72923 2.57827   6
  -1  -3  20 4.89130 2.84255   6
  -1   3  20 5.18212 3.13894   5
  -1  -3  20 3.91531 3.24249   5
  -1  -3  20 5.04125 0.92675   2
   1   3 -20 3.07745 3.14545   7
  -1  -3  18 2.62080 2.55941   6
  -1   3  18 1.44583 2.28857   6
  -1  -3  18 2.41363 2.85131   5
  -1   3  18 0.64567 2.78323   5
   1   3 -18 2.07109 2.64228   7
  -1  -3  18 0.76870 1.08811   2
  -1   3  16 36.1692 3.24788   5
  -1  -3  16 26.7653 3.09875   5
  -1   3  16 31.4128 2.84066   6
   1  -3 -16 29.2485 3.06614   6
   1   3 -16 32.2951 3.19393   7
   1  -3 -16 26.3955 2.11217   2
  -1  -3  14 6.09394 2.27955   5
   1  -3 -14 5.33896 1.52923   2
  -1   3  14 6.99877 1.92029   6
   1  -3 -14 5.31218 2.09705   6
  -1   3  14 9.21524 1.86724   7
  -1  -3  12 32.3173 2.60261   5
   1  -3 -12 34.2886 2.12884   2
   1  -3 -12 34.3678 2.56669   6
  -1   3  12 33.6796 2.24704   7
  -1  -3  10 220.463 7.26685   5
   1  -3 -10 211.943 6.77272   2
   1  -3 -10 232.035 7.32253   6
  -1   3  10 227.790 6.89254   7
   1  -3  -8 310.470 9.02731   2
   1  -3  -8 317.320 9.40069   6
  -1  -3   8 308.958 9.34307   5
   1  -3  -6 56.7371 2.57153   6
  -1  -3   6 52.7389 2.49817   5
   1  -3  -6 47.7308 2.32705   2
   1  -3  -6 54.3061 1.84246   4
   1  -3  -4 104.291 2.87988   4
   1  -3  -4 108.782 3.60250   6
  -1  -3   4 107.008 3.65051   5
  -1   3   4 89.7267 2.89845   4
   1  -3  -2 151.844 4.97611   6
   1  -3  -2 161.253 5.02528   3
  -1   3   2 165.447 4.53789   4
   1   3  -2 158.264 5.14499   4
  -1   3   0 22.8142 1.36465   8
  -1  -3   0 20.4603 1.55927   8
   1  -3   0 22.1209 1.57870   3
   1   3   0 21.5574 1.51762   4
  -1  -3  -2 27.6984 1.82422   8
   1  -3   2 29.2167 1.43807   8
  -1   3  -2 30.2310 1.42859   8
   1   3   2 33.2580 1.84822   4
   1  -3   4 34.5482 1.48472   8
  -1  -3  -4 37.6040 2.09711   8
  -1  -3  -4 35.1358 1.83330   6
   1  -3   6 35.0471 1.54901   8
  -1  -3  -6 37.5219 2.18512   4
  -1  -3  -6 36.7103 1.92010   6
   1   3   8 12.4891 1.74360   8
  -1  -3  -8 13.6916 1.47643   6
   1   3   8 13.0606 1.48327   6
  -1   3  -8 13.1985 1.45378   1
  -1   3 -10 1.69972 1.34357   1
   1   3  10 3.88725 1.38976   6
   1   3  10 1.37535 1.55656   8
   1  -3  10 2.55278 0.85933   2
  -1  -3 -10 3.13987 1.46972   6
  -1  -3 -12 34.3563 2.42922   6
   1  -3  12 33.4149 1.38615   2
   1   3  12 32.5974 2.34038   6
  -1   3 -12 37.5221 2.34501   1
  -1  -3 -14-1.54618 1.80447   6
  -1   3 -14 1.62864 2.16303   5
  -1  -3 -16 0.96659 2.12847   6
  -1  -3 -16 4.04235 1.29932   2
  -1   3 -16 4.22950 2.46962   5
   1   3  16 4.00150 2.12834   6
   1   3  18-0.43654 2.85504   1
   1  -3  18 0.83936 2.33994   6
  -1  -3 -18 0.61294 1.24500   2
   1   3  18 3.11014 2.36483   6
  -1   3 -18 2.20327 2.91556   5
  -1   3 -20 0.51885 3.28478   5
   1   3  20 2.55567 3.15083   1
   1   3  20-1.18189 2.68598   6
   1  -3  20 0.90005 2.47020   6
   1   3  22 19.4741 4.13301   5
   1  -3  22 14.0169 3.08783   6
   1   3  22 19.1819 3.73997   1
   1   3  22 18.7422 3.38018   6
   1   3  24 18.9144 4.15316   1
   1   3  24 20.0143 4.51936   5
   1  -3  24 15.2422 3.46697   6
  -1   3 -24 16.7887 4.03114   7
   1   3  24 14.4044 3.84132   8
   1   3  24 18.2274 3.50570   6
   1   3  26 7.71277 4.21866   1
   1   3  26 6.63923 4.75875   5
  -1   3 -26 8.46496 3.87587   7
   1   3  26 11.2794 3.92101   8
   1  -3  26 9.55062 3.81206   6
   1   3  26 14.1806 3.84347   6
   1   3  28 6.10701 4.35267   8
   1   3  28 5.93645 3.91514   6
   1  -3  28 7.94043 3.92030   6
  -1   4  27 131.589 6.98008   1
  -1  -4  27 126.593 7.90536   5
  -1   4  27 136.489 7.92697   5
   1   4 -25 30.6375 4.53548   7
  -1  -4  25 22.6158 4.82126   5
  -1  -4  25 19.7423 3.94408   6
  -1   4  25 22.7865 4.63342   5
  -1   4  25 17.7021 3.88083   6
   1   4 -23 3.85622 3.58137   7
  -1  -4  23 0.63143 3.86177   5
  -1  -4  23 4.69976 3.48913   6
  -1   4  23 4.00246 3.30113   6
  -1   4  23 0.85211 3.80538   5
  -1   4  21 3.74551 3.65638   5
   1   4 -21-1.60081 3.24661   7
  -1  -4  21 1.92856 3.43082   5
  -1  -4  21-1.86387 3.25153   6
  -1  -4  21 0.58647 1.01248   2
  -1   4  21-0.46325 2.80439   6
  -1  -4  19 4.22029 3.19685   5
   1  -4 -19 10.0009 3.03540   6
   1   4 -19 12.4320 3.27387   7
  -1   4  19 14.9443 3.43232   5
  -1   4  19 11.4336 2.79879   6
   1  -4 -17 434.627 14.0316   6
  -1  -4  17 460.645 14.3298   5
   1  -4 -17 432.247 12.9151   2
  -1   4  17 460.942 13.7370   6
   1  -4 -15 555.982 16.0699   2
   1  -4 -15 561.824 16.9272   6
  -1   4  15 574.870 16.6868   6
  -1  -4  15 583.104 17.1644   5
  -1   4  15 576.568 16.2242   7
  -1  -4  13 2136.66 57.6853   5
  -1   4  13 2214.52 57.4135   6
   1  -4 -13 2154.72 57.5779   6
  -1   4  13 2223.28 56.9486   7
   1  -4 -13 2093.90 56.8891   2
  -1  -4  11 2253.11 59.5931   5
   1  -4 -11 2188.69 58.8836   2
   1  -4 -11 2259.36 59.4605   6
  -1   4  11 2283.93 58.8802   7
   1  -4  -9 4117.79 110.412   2
   1  -4  -9 4186.60 109.936   4
  -1  -4   9 4330.51 110.932   5
   1   4  -9 4286.67 109.482   1
   1  -4  -9 4355.21 110.891   6
   1  -4  -7 5003.07 127.855   6
   1  -4  -7 4906.44 126.938   4
  -1  -4   7 4905.33 127.845   5
   1  -4  -5 4603.72 117.708   6
  -1  -4   5 4527.12 117.753   5
   1  -4  -5 4517.51 116.860   4
   1   4  -3 6451.90 167.960   4
  -1   4   3 6295.93 167.157   4
   1  -4  -3 6557.62 167.841   6
   1   4  -3 6382.12 167.820   8
   1   4  -3 6703.51 167.087   3
  -1   4   1 3937.54 100.329   8
   1   4  -1 3869.94 100.557   4
  -1  -4   1 3809.78 99.7915   3
   1  -4  -1 3956.54 100.453   3
   1   4   1 2405.89 62.7734   4
   1  -4   1 2379.13 62.5154   8
  -1   4  -1 2405.68 62.4623   8
  -1  -4  -1 2419.95 62.8666   8
   1   4   3 64.0939 2.90915   4
  -1   4  -3 68.1418 2.60145   8
   1  -4   3 66.2097 2.61905   8
  -1  -4  -3 78.3343 3.21838   8
   1  -4   5 1.09549 1.50890   5
  -1  -4  -5 1.02435 1.27256   4
   1  -4   5 2.30424 1.01526   8
  -1  -4  -5 0.56220 1.15106   6
  -1  -4  -7 24.1499 2.05795   4
  -1  -4  -7 24.5883 1.88548   6
   1  -4   7 26.2147 1.57138   8
   1  -4   7 20.5998 2.10794   5
   1   4   7 25.9242 1.11422   7
  -1   4  -9 31.6288 2.14542   1
  -1  -4  -9 32.6688 2.22175   6
   1  -4   9 30.3247 1.77671   8
  -1  -4  -9 34.8659 2.38215   4
   1  -4   9 26.6018 2.57783   5
  -1   4 -11 201.379 6.65010   1
  -1  -4 -11 219.906 7.04179   6
   1  -4  13 388.995 10.6695   2
  -1   4 -13 383.875 11.4368   1
   1   4  13 394.305 11.9427   8
  -1  -4 -13 405.027 11.8976   6
  -1   4 -13 379.155 12.1549   5
  -1  -4 -15 699.788 18.7467   6
   1   4  15 711.784 18.5802   6
  -1   4 -15 659.323 18.9931   5
   1   4  15 627.471 18.5977   8
   1  -4  15 620.682 16.9473   2
   1   4  17 1435.97 40.2011   8
   1   4  17 1565.64 40.1419   6
  -1   4 -17 1491.91 40.6541   5
  -1  -4 -17 1546.22 40.4175   6
  -1  -4 -17 1424.06 39.1008   2
  -1   4 -19 1600.75 43.2731   5
   1   4  19 1577.88 43.3929   5
   1   4  19 1602.18 42.8584   8
   1   4  19 1643.57 42.6645   6
   1   4  19 1633.33 43.3081   1
  -1  -4 -19 1658.06 43.1088   6
  -1  -4 -19 1467.94 41.3145   2
   1   4  21 2060.85 52.0324   5
  -1   4 -21 1944.05 51.6330   5
   1   4  21 1993.51 51.2204   8
   1   4  21 2049.28 51.6823   1
   1   4  21 2071.70 50.9890   6
   1  -4  21 1855.03 50.7630   6
   1   4  23 1663.68 43.1595   5
   1   4  23 1582.60 42.7122   1
   1   4  23 1614.19 41.9663   6
   1   4  23 1563.89 42.2512   8
   1   4  25 1232.67 33.9302   5
   1   4  25 1147.27 32.8941   8
  -1   4 -25 1142.48 33.0311   7
   1  -4  25 1080.00 32.3970   6
   1   4  25 1221.85 32.6735   6
   1   4  25 1145.30 33.4138   1
   1   4  27 789.315 22.8185   6
   1   4  27 769.342 23.2551   8
   1   4  27 816.619 24.4136   5
   1  -4  27 715.806 22.5915   6
  -1   5  26 6.43070 4.55736   5
  -1  -5  26 7.30070 4.87769   5
  -1   5  24 49.7446 4.57250   6
  -1  -5  24 49.9617 5.02238   6
  -1  -5  24 52.9934 5.35565   5
  -1   5  24 60.6561 5.73346   5
   1   5 -24 46.9871 5.32998   7
  -1   5  22 9.58352 3.82777   5
   1   5 -22 6.53349 3.94810   5
  -1  -5  22 17.4328 4.30340   5
  -1   5  22 15.5704 3.62254   6
   1  -5 -22 19.7676 3.90169   6
  -1  -5  22 12.3131 1.38903   2
   1   5 -22 13.4872 3.92718   7
   1   5 -20 134.268 6.85442   7
  -1   5  20 134.099 6.89131   5
  -1   5  20 141.322 6.26719   6
   1  -5 -20 126.092 5.28283   2
   1  -5 -20 140.586 6.79506   6
  -1  -5  20 137.211 6.89372   5
  -1   5  18 54.3816 3.91796   6
  -1  -5  18 60.0438 4.69519   5
   1  -5 -18 56.0818 3.36191   2
   1  -5 -18 45.0704 3.98246   6
  -1   5  16 126.867 5.50082   6
  -1  -5  16 123.741 5.98553   5
   1  -5 -16 116.291 5.67393   6
   1  -5 -16 121.257 4.92664   2
  -1   5  16 120.072 4.88089   7
  -1   5  14 360.229 10.4349   7
   1  -5 -14 328.198 10.4542   2
  -1  -5  14 342.280 11.4260   5
   1  -5 -14 336.019 10.1247   4
  -1   5  14 353.034 11.0221   6
   1  -5 -14 352.387 11.2342   6
   1  -5 -12 1067.94 29.4854   2
  -1  -5  12 1053.35 30.1156   5
   1  -5 -12 1100.67 28.9664   4
  -1   5  12 1133.62 29.3533   7
   1  -5 -12 1127.28 30.1330   6
  -1   5  12 1014.97 29.6697   6
   1  -5 -10 3447.11 86.0657   4
   1  -5 -10 3538.31 87.2541   6
   1   5 -10 3193.08 85.6083   1
  -1  -5  10 3458.27 87.3104   5
   1  -5 -10 3285.73 86.7651   2
   1  -5  -8 2836.61 74.4006   4
   1  -5  -8 2894.39 75.4565   6
  -1  -5   8 2894.18 75.6069   5
  -1  -5   8 2918.85 75.1938   8
   1  -5  -6 3111.51 81.8454   6
   1  -5  -6 3123.79 80.8920   4
  -1  -5   6 3151.58 81.6687   8
   1  -5  -4 4573.74 114.881   6
   1   5  -4 4416.12 114.958   4
  -1   5   4 4285.17 114.008   4
   1   5  -4 4426.08 113.918   3
  -1   5   4 4501.81 114.690   8
   1  -5  -2 965.168 26.1239   3
  -1   5   2 961.306 25.6717   4
   1   5  -2 961.089 26.3473   4
   1   5  -2 992.813 26.3344   8
  -1   5   2 965.140 26.1337   8
  -1   5   0 528.803 15.1405   8
   1  -5   0 553.800 15.3654   3
  -1  -5   0 529.481 14.6697   3
  -1   5   0 586.365 15.3181   3
   1   5   0 551.105 15.4245   4
   1  -5   2 95.5965 3.61545   8
  -1   5  -2 92.2617 3.53198   8
  -1  -5  -2 96.7621 4.05283   8
  -1  -5  -2 91.9825 3.67507   4
   1   5   2 96.8897 3.83920   4
  -1   5  -2 93.8863 3.68162   3
   1  -5   4 195.230 6.04438   8
  -1  -5  -4 189.901 6.59161   8
   1   5   4 200.647 6.45785   4
  -1   5  -4 189.695 5.94411   8
  -1  -5  -4 184.824 6.18951   4
  -1  -5  -6 209.576 6.85756   4
   1  -5   6 215.168 6.52013   8
  -1  -5  -6 217.302 6.99170   6
  -1  -5  -8 185.047 6.24504   4
   1   5   8 180.073 5.16892   7
  -1  -5  -8 175.342 6.17621   6
   1  -5   8 175.879 6.63325   5
   1  -5   8 187.195 5.72317   8
   1  -5  10 107.398 3.75172   8
  -1  -5 -10 95.9854 4.20912   4
   1  -5  10 94.2494 4.64105   5
  -1  -5 -10 98.6645 4.25076   6
   1   5  10 102.470 3.21760   7
  -1   5 -10 92.9574 3.92413   1
  -1   5 -12-0.40997 1.61065   1
   1  -5  12 2.31416 2.42274   5
  -1   5 -12 1.57514 2.23446   5
  -1  -5 -12 0.89555 1.82142   6
   1  -5  12 2.22062 1.46452   8
   1   5  12-0.60111 2.07293   8
   1   5  14 42.5747 3.04392   6
  -1   5 -14 42.7443 3.50380   5
   1  -5  14 31.1544 3.63170   5
   1  -5  14 37.9511 2.46923   8
  -1  -5 -14 34.9921 2.97810   6
  -1   5 -14 37.8417 2.67631   1
   1   5  14 38.4273 3.32024   8
   1  -5  14 38.1041 2.12388   2
   1  -5  16 561.209 15.9874   2
   1   5  16 601.550 17.7635   8
   1   5  16 655.232 17.6117   6
  -1  -5 -16 638.756 17.8231   6
  -1   5 -16 627.301 18.0896   5
   1   5  18 710.182 22.7665   5
  -1  -5 -18 808.991 22.6137   6
   1   5  18 758.088 22.4270   8
  -1  -5 -18 767.225 21.3319   2
   1   5  18 826.040 22.3003   6
  -1   5 -18 778.256 22.7733   5
  -1  -5 -20 913.330 26.0275   6
   1   5  20 913.496 25.8021   8
  -1  -5 -20 838.320 24.2435   2
   1   5  20 954.633 25.5717   6
   1   5  20 954.360 26.5384   5
  -1   5 -20 876.034 26.0679   5
  -1   5 -22 1409.83 37.9392   5
   1   5  22 1503.13 38.3868   5
   1  -5  22 1295.28 37.0088   6
   1   5  22 1381.99 37.4137   8
   1   5  22 1347.39 37.7800   1
  -1  -5 -22 1224.40 35.4202   2
   1   5  22 1467.88 37.1928   6
   1  -5  24 961.946 29.0624   6
   1   5  24 990.119 29.9693   1
   1   5  24 1081.50 29.2855   6
   1   5  24 1030.07 29.5850   8
   1   5  24 1081.26 30.5250   5
   1  -5  26 374.840 13.5403   6
   1   5  26 440.366 13.8778   6
   1   5  26 417.469 14.9907   5
   1  -6 -27-1.44692 3.36590   4
   1  -6 -25 0.94247 3.01378   4
  -1  -6  25 3.77507 4.71875   5
  -1   6  25-0.74180 4.55286   5
  -1   6  23 13.4283 4.51839   5
  -1  -6  23 6.34705 4.35522   5
  -1   6  23 13.6979 3.73745   6
   1  -6 -23 14.7432 3.02816   4
   1  -6 -23 9.08732 4.04435   6
   1  -6 -21 17.5076 3.99068   6
   1  -6 -21 18.9805 2.92161   2
   1   6 -21 13.7772 4.07228   5
  -1  -6  21 28.8137 4.54282   5
  -1   6  21 18.7533 3.54457   6
   1  -6 -21 20.4734 2.91841   4
   1   6 -21 11.1620 4.13676   7
   1   6 -19 2.82056 3.43824   5
  -1  -6  19 4.44440 3.65693   5
  -1   6  19 6.60320 2.97464   6
   1  -6 -19 3.35533 2.54473   2
   1  -6 -19 6.89667 3.38881   6
   1  -6 -17 12.1925 3.26613   6
   1  -6 -17 15.0995 2.58832   2
   1   6 -17 14.4672 3.27357   5
  -1   6  17 14.6454 2.99300   6
   1  -6 -17 15.0418 2.24572   4
  -1   6  17 14.4201 2.43614   7
  -1  -6  17 10.9396 3.51993   5
   1  -6 -15 23.6018 3.21728   6
  -1   6  15 21.7061 2.87907   6
  -1  -6  15 29.4855 3.76492   5
   1  -6 -15 19.1238 2.56927   2
   1  -6 -15 22.0178 2.10800   4
  -1   6  15 21.9037 2.31674   7
  -1  -6  13 105.813 5.36719   5
   1  -6 -13 106.903 5.18103   6
   1  -6 -13 107.471 4.01402   4
  -1   6  13 108.321 4.95453   6
   1  -6 -13 110.037 4.85413   2
  -1  -6  13 108.753 4.73096   8
  -1   6  13 110.651 4.43980   7
   1  -6 -11 1.57759 1.24644   4
  -1  -6  11 2.58542 1.88607   8
   1  -6 -11 1.45508 2.02834   2
   1  -6 -11 5.09940 2.18395   6
   1   6 -11 1.93803 0.96158   1
  -1  -6  11 1.87132 2.46495   5
   1  -6  -9 93.0354 4.29270   6
  -1  -6   9 93.9151 4.18328   8
   1  -6  -9 88.7565 3.25624   4
  -1  -6   9 93.1362 4.65809   5
   1  -6  -7 46.7188 2.14306   4
   1  -6  -7 49.5347 3.00024   6
  -1  -6   7 42.4724 2.84268   8
  -1   6   5 52.7472 3.12595   8
  -1  -6   5 52.7337 3.01699   8
   1   6  -5 51.5114 3.23237   4
   1   6  -5 50.2749 2.27853   3
   1  -6  -5 52.7653 3.06355   6
  -1   6   5 53.4673 2.44940   4
   1   6  -3 6.48358 1.87448   4
  -1   6   3 5.80164 1.30704   4
   1  -6  -3 3.46162 1.63963   6
   1  -6  -3 5.44756 1.64080   3
  -1   6   3 3.70324 1.67936   8
   1   6  -3 2.94603 1.76716   8
   1   6  -1 7.77365 1.97247   8
   1   6  -1 10.1636 1.83260   4
  -1   6   1 8.07246 1.49789   4
   1  -6  -1 6.84415 1.75456   3
  -1  -6   1 7.35091 1.18552   3
  -1   6   1 10.0055 1.80436   8
  -1  -6  -1 55.5718 2.44443   3
  -1  -6  -1 53.0399 2.92086   4
   1   6   1 55.0886 2.98408   4
  -1   6  -1 63.0911 2.95808   3
  -1   6  -1 54.4715 2.85397   8
   1  -6   1 54.1133 2.95643   8
   1  -6   3 229.180 7.15323   8
  -1  -6  -3 214.978 7.56642   8
  -1   6  -3 229.424 7.21101   3
  -1  -6  -3 213.277 7.06459   4
   1   6   3 225.828 7.40189   4
  -1   6  -3 219.026 7.00176   8
   1   6   5 17.3993 2.13495   4
  -1  -6  -5 17.1728 1.88511   4
  -1   6  -5 16.1620 1.98537   3
  -1  -6  -5 18.7412 2.30260   8
   1  -6   5 18.2059 1.81090   8
  -1   6  -5 12.9728 1.74766   8
  -1  -6  -7 1.82536 1.59011   4
   1  -6   7 2.03142 1.44309   8
  -1  -6  -7 3.43899 1.74949   6
  -1   6  -9 44.5267 3.25954   5
   1  -6   9 43.6338 2.44803   8
  -1  -6  -9 40.1570 2.70181   4
   1  -6   9 38.7862 3.35800   5
  -1  -6  -9 39.9700 2.90004   6
   1   6  11 5.86823 2.38663   8
   1  -6  11 6.82992 2.67598   5
  -1   6 -11 15.0913 2.58869   5
   1  -6  11 8.93948 1.80758   8
  -1  -6 -11 9.83303 2.18671   6
   1   6  11 10.8840 1.22983   7
  -1   6 -11 6.86203 1.86825   1
  -1   6 -13-0.87067 1.75226   1
  -1  -6 -13-0.12886 2.15857   6
  -1   6 -13-1.79041 2.57970   5
   1  -6  13-4.27333 2.90846   5
   1  -6  13 0.07715 1.70515   8
   1   6  13 0.69334 2.52798   8
   1   6  15 4.09503 2.83182   8
  -1   6 -15-0.15863 2.64516   5
  -1   6 -15-2.35415 2.07943   1
  -1  -6 -15-1.73152 2.63045   6
   1  -6  15-1.24545 3.17764   5
   1  -6  15 1.36847 1.88543   8
  -1  -6 -15 1.54552 2.39463   4
   1  -6  17 0.65477 1.54465   2
   1   6  17 0.92264 2.83165   8
  -1   6 -17 2.58534 3.21645   5
  -1  -6 -17 2.00552 2.73022   6
   1  -6  17-0.19454 3.45193   5
   1  -6  17 3.25774 2.02519   8
  -1  -6 -17 3.07178 2.71292   4
  -1  -6 -19 2.08614 2.31079   2
   1  -6  19-0.80378 1.24507   2
   1   6  19-2.45649 3.27178   8
  -1   6 -19 2.58852 3.53596   5
  -1  -6 -19 2.34470 3.13639   6
   1  -6  19-4.38838 3.83814   5
  -1  -6 -19-0.30168 2.86822   4
   1  -6  19-1.89840 2.25323   8
  -1  -6 -21 3.84381 2.35037   2
   1   6  21 0.17486 3.53514   8
  -1   6 -21 4.56234 3.92705   5
   1   6  21 2.53765 3.80801   5
  -1  -6 -21 4.87533 3.25878   4
  -1  -6 -21 5.49268 3.54688   6
   1  -6  21 6.96931 2.52940   8
  -1  -6 -23 4.31568 2.26724   2
   1  -6  23 0.29995 2.65817   8
   1   6  23 2.50015 4.20593   5
   1   6  23 3.01287 4.29993   1
  -1  -6 -23-1.73755 3.64549   4
   1   6  23-0.37556 3.87181   8
   1  -6  23 4.26205 3.53247   6
  -1  -6 -23 9.13976 4.04814   6
  -1  -6 -25 0.18531 3.80904   4
   1   6  25 2.44385 4.66296   5
   1  -6  25-2.68564 3.80539   6
   1  -6  25 1.03479 2.77460   8
   1  -6  27 13.4093 4.23024   6
   1  -6  27 12.0092 3.08120   8
  -1  -6 -27 9.02189 4.23638   4
  -1  -7  28 294.546 10.6569   8
  -1  -7  26 523.948 18.9376   5
  -1  -7  26 537.225 17.0267   8
   1  -7 -26 582.097 16.6920   4
   1  -7 -24 850.561 23.8048   4
   1  -7 -24 882.187 25.9593   6
  -1  -7  24 779.714 25.9758   5
  -1   7  24 900.305 26.3888   5
  -1  -7  24 821.470 24.2660   8
  -1  -7  22 1378.80 40.7529   5
   1  -7 -22 1446.00 38.6172   4
  -1   7  22 1470.92 40.3299   8
   1  -7 -22 1390.88 38.9063   2
  -1  -7  22 1390.87 39.1576   8
  -1   7  22 1519.96 40.0274   6
   1  -7 -22 1430.38 40.4733   6
  -1   7  20 1459.68 38.6607   6
  -1  -7  20 1374.84 37.9123   8
   1   7 -20 1366.99 38.8401   5
  -1  -7  20 1367.76 39.3679   5
   1  -7 -20 1362.64 37.7593   2
   1  -7 -20 1382.84 39.0051   6
  -1   7  18 1518.18 40.6862   6
   1   7 -18 1459.04 40.8671   5
  -1  -7  18 1447.37 39.9677   8
   1  -7 -18 1400.26 39.9523   2
  -1  -7  18 1476.76 41.3774   5
  -1   7  18 1491.70 39.6243   7
   1  -7 -18 1545.16 41.1899   6
  -1   7  16 869.616 24.3988   6
  -1  -7  16 794.812 24.7781   5
   1   7 -16 798.312 24.3939   5
   1  -7 -16 890.232 24.8177   6
   1  -7 -16 859.072 23.0085   4
   1  -7 -16 811.281 23.7612   2
  -1  -7  16 853.261 23.7944   8
  -1   7  16 843.711 23.2982   7
   1   7 -14 503.357 15.9512   5
   1  -7 -14 526.116 16.1125   6
   1  -7 -14 529.255 14.5354   4
  -1  -7  14 517.021 15.4012   8
   1  -7 -14 503.898 15.5501   2
  -1   7  14 537.329 15.0326   7
  -1  -7  14 481.029 16.3099   5
   1  -7 -12 244.517 7.30367   4
  -1  -7  12 253.949 9.29093   5
   1   7 -12 237.907 8.66476   5
   1   7 -12 225.779 6.85068   1
   1  -7 -12 247.532 8.45458   2
  -1  -7  12 240.449 8.18224   8
   1  -7 -12 254.295 8.78947   6
  -1   7  12 248.247 8.75815   8
   1   7 -10 2.48785 2.46256   5
  -1   7  10-1.33769 2.42689   8
   1  -7 -10 2.16427 1.31461   4
  -1  -7  10 3.97590 2.13558   8
   1  -7 -10 2.69128 2.20862   6
   1  -7  -8 32.7785 2.99236   6
   1  -7  -8 34.6835 2.03485   4
  -1  -7   8 32.6229 2.80069   8
  -1   7   8 33.9337 3.03270   8
   1   7  -8 33.6097 3.11051   5
   1   7  -6 127.397 5.38519   5
   1   7  -6 125.636 4.40073   3
   1   7  -6 132.862 5.61410   4
   1  -7  -6 134.095 5.44196   6
  -1   7   6 122.669 4.51290   4
  -1  -7   6 125.205 5.16934   8
  -1   7   6 128.607 5.27499   8
   1   7  -4 102.184 3.57671   3
   1  -7  -4 92.0150 4.23823   3
   1  -7  -4 107.784 4.62997   6
   1   7  -4 98.5832 4.45877   8
  -1   7   4 100.350 4.50438   8
  -1  -7   4 100.370 4.49104   8
   1   7  -4 97.6527 4.60753   4
  -1   7   4 92.3141 3.72353   4
   1  -7  -2 481.118 14.1487   3
   1   7  -2 488.634 14.3876   8
  -1   7   2 493.411 14.1744   8
  -1   7   2 473.240 13.7132   4
   1   7  -2 483.395 14.4351   4
  -1  -7   0 800.738 21.9417   3
   1  -7   0 819.410 22.5948   3
   1   7   0 833.267 22.9344   8
  -1   7   0 814.215 22.3888   4
   1   7   0 787.243 22.7257   4
  -1   7   0 833.622 22.5595   8
  -1  -7  -2 2415.38 64.8465   4
   1   7   2 2441.20 65.0725   4
  -1   7  -2 2414.63 64.7027   8
   1  -7   2 2520.86 64.9880   8
  -1   7  -2 2534.18 64.8514   3
  -1   7  -4 1924.99 50.8901   3
  -1   7  -4 1945.61 50.7374   8
  -1  -7  -4 1872.17 50.7902   4
   1   7   4 1896.61 51.0694   4
  -1  -7  -4 1914.08 51.4316   8
   1  -7   4 1951.43 50.8642   8
  -1   7  -6 3500.12 92.9046   3
   1   7   6 3678.14 93.2684   4
  -1   7  -6 3449.10 92.5940   8
  -1  -7  -6 3546.20 92.8101   4
  -1  -7  -6 3658.18 93.3070   6
   1  -7   6 3562.14 92.7132   8
  -1  -7  -8 3305.80 87.5091   6
  -1   7  -8 3318.87 87.7282   5
   1  -7   8 3342.76 86.7865   8
   1  -7  10 2177.76 57.2952   8
  -1  -7 -10 2193.28 58.1011   6
  -1   7 -10 2156.93 58.3961   5
   1  -7  12 2363.93 65.1883   5
  -1   7 -12 2312.94 64.6953   5
  -1   7 -12 2311.58 63.6719   1
   1   7  12 2540.97 62.8893   7
   1   7  12 2360.71 64.5436   8
   1  -7  12 2434.91 63.5621   8
  -1  -7 -12 2398.39 64.4318   6
  -1   7 -14 664.375 20.4231   5
   1  -7  14 683.660 19.1239   8
  -1  -7 -14 703.508 19.7504   4
   1   7  14 686.534 20.3003   8
   1  -7  14 652.071 20.7945   5
  -1  -7 -14 713.412 20.2111   6
  -1   7 -16 234.011 9.37350   5
   1   7  16 252.545 9.35917   8
  -1  -7 -16 251.792 8.78634   4
  -1  -7 -16 268.688 9.42635   6
   1  -7  16 256.143 8.16599   8
   1  -7  16 227.826 9.85578   5
   1  -7  18 8.77928 4.00238   5
   1  -7  18 6.17145 2.36042   8
  -1   7 -18 6.24875 3.50156   5
  -1  -7 -18 4.99250 3.29843   6
   1   7  18 3.60904 3.37415   8
  -1  -7 -18 3.51527 2.80017   4
  -1  -7 -18 4.15484 2.57768   2
   1  -7  18 4.14186 1.87173   2
   1  -7  20-2.05230 4.20390   5
   1  -7  20 3.78000 2.46898   8
  -1   7 -20-0.20192 3.67184   5
  -1  -7 -20-1.49522 3.61506   6
   1   7  20 1.63718 3.47103   8
  -1  -7 -20 5.50531 3.18060   4
  -1  -7 -20 3.32250 2.66930   2
   1  -7  20-0.28415 1.59974   2
   1  -7  22 0.24361 4.58969   5
   1  -7  22 2.39536 2.52355   8
   1   7  22-0.68686 4.27288   5
  -1  -7 -22 1.39056 3.95272   6
   1   7  22 2.31483 3.89463   8
  -1  -7 -22 7.73964 3.55528   4
  -1  -7 -22 4.05794 2.74006   2
   1  -7  24-2.58785 4.97726   5
   1  -7  24 1.12204 2.72241   8
  -1  -7 -24-1.73270 4.38556   6
   1   7  24-4.91895 4.59496   5
  -1  -7 -24-1.06777 3.78252   4
  -1  -7 -26 48.0311 5.04474   4
   1  -7  26 36.9059 4.79856   6
   1  -7  26 41.0650 3.66065   8
  -1  -8  27 568.387 17.5001   8
   1  -8 -25 869.793 23.3056   4
   1  -8 -25 860.143 25.8307   6
  -1  -8  25 750.904 25.9196   5
  -1  -8  25 788.262 23.8524   8
   1  -8 -23 1537.00 42.7773   2
  -1  -8  23 1534.27 42.8665   8
   1  -8 -23 1634.48 42.2060   4
  -1  -8  23 1449.70 44.6502   5
   1  -8 -23 1666.66 44.5889   6
   1  -8 -21 1554.51 42.7208   2
  -1  -8  21 1538.43 44.4997   5
   1  -8 -21 1614.68 44.1181   6
  -1  -8  21 1565.89 42.7252   8
  -1   8  19 1531.84 39.8429   7
   1  -8 -19 1417.37 40.4294   2
   1   8 -19 1482.16 41.3424   5
  -1  -8  19 1451.44 40.2698   8
  -1  -8  19 1439.44 41.8805   5
   1  -8 -19 1524.49 41.5569   6
  -1   8  19 1480.81 41.2641   8
  -1   8  17 1172.70 31.8797   7
  -1  -8  17 1122.67 33.7568   5
  -1  -8  17 1162.52 32.4100   8
   1  -8 -17 1115.46 32.4812   2
   1   8 -17 1144.18 33.1738   5
   1  -8 -17 1229.12 33.6265   6
   1  -8 -17 1219.56 31.5243   4
  -1  -8  15 648.904 20.5851   5
   1   8 -15 653.887 20.0312   5
  -1  -8  15 644.997 19.2483   8
   1  -8 -15 641.551 19.5619   2
   1  -8 -15 673.020 18.3195   4
   1  -8 -15 676.546 20.2892   6
  -1   8  15 684.847 18.8676   7
   1  -8 -13 337.108 9.70840   4
   1  -8 -13 334.103 11.1003   2
   1   8 -13 321.299 11.2929   5
  -1  -8  13 345.063 10.8184   8
  -1   8  13 331.031 11.2135   8
   1  -8 -13 368.789 11.6848   6
   1   8 -13 312.608 9.23277   1
   1  -8 -11 51.1250 3.93573   6
  -1  -8  11 55.4781 3.74428   8
   1  -8 -11 57.3123 2.79469   4
   1   8 -11 53.2364 4.09223   5
  -1   8  11 61.7758 4.09932   8
  -1   8   9 2.43965 2.53367   8
   1   8  -9 5.32120 2.59555   5
   1  -8  -9 2.63375 2.36152   6
  -1  -8   9 1.38196 2.18842   8
   1   8  -7 1.77675 1.54486   3
  -1   8   7 4.22914 2.47834   8
   1   8  -7 3.07378 2.52434   5
   1   8  -7 2.73490 2.61394   4
  -1   8   7 2.85319 1.67937   4
   1  -8  -7 1.34714 2.24413   6
  -1  -8   7 1.37329 2.22468   8
   1   8  -5 0.65494 1.38687   3
   1  -8  -5 1.19241 2.05010   3
   1   8  -5 1.72538 2.38313   5
   1   8  -5-0.76149 2.32872   4
  -1   8   5 0.59434 1.61074   4
  -1   8   5 1.39974 2.29927   8
   1  -8  -5-2.01453 2.25074   6
  -1  -8   5 0.89361 2.21025   8
   1   8  -5-1.51369 2.10971   8
   1  -8  -3 167.329 6.38022   3
   1   8  -3 172.155 7.00639   5
   1   8  -3 182.463 6.85329   4
  -1   8   3 163.067 5.93741   4
  -1  -8   3 189.279 6.80994   8
  -1   8   3 181.712 6.57838   8
   1  -8  -3 169.220 6.71049   6
   1   8  -3 182.680 6.78327   8
   1   8  -1 484.135 14.9208   4
  -1   8   1 487.622 14.3756   4
  -1   8   1 506.992 14.7230   8
   1   8  -1 511.831 15.0261   8
   1  -8  -1 493.670 14.6510   3
   1   8   1 1338.37 37.2697   4
  -1   8  -1 1400.15 37.0933   4
  -1   8  -1 1413.71 37.0607   8
  -1  -8  -1 1331.42 36.4599   3
   1   8   1 1386.57 37.4783   8
  -1   8  -3 2713.09 70.3128   5
   1   8   3 2560.24 69.6363   4
  -1   8  -3 2584.98 69.3164   8
  -1   8  -3 2698.48 69.4015   3
   1   8   3 2584.67 69.8346   8
   1  -8   3 2674.94 69.5695   8
   1  -8   5 3135.27 82.4261   8
   1   8   5 3176.52 83.0273   8
  -1   8  -5 3117.61 82.2339   8
  -1   8  -5 3141.89 83.1371   5
   1   8   5 3151.67 82.7474   4
  -1   8  -5 3129.37 82.4069   3
   1   8   7 4686.34 126.612   8
   1  -8   7 4940.06 126.004   8
  -1   8  -7 4774.88 126.882   5
   1   8   7 4868.48 126.466   4
  -1   8  -7 4703.42 126.173   3
  -1  -8  -7 5079.80 126.719   6
  -1   8  -9 3050.39 82.2137   5
  -1  -8  -9 3128.49 82.0889   6
   1  -8   9 3113.17 81.2239   8
   1  -8  11 2629.39 69.9165   8
  -1   8 -11 2570.53 71.0618   5
   1   8  11 2693.49 69.1341   7
  -1  -8 -11 2700.54 70.8918   6
  -1   8 -13 1144.48 34.2711   5
  -1  -8 -13 1218.00 34.1613   6
   1   8  13 1233.76 34.2761   8
   1  -8  13 1210.04 33.0805   8
   1   8  13 1255.68 32.2880   7
  -1  -8 -13 1229.72 33.5048   4
   1  -8  15 336.539 10.5483   8
   1   8  15 346.037 11.8637   8
   1  -8  15 320.812 12.3869   5
  -1   8 -15 340.154 12.0223   5
  -1  -8 -15 366.309 11.8545   6
  -1  -8 -15 349.237 11.0514   4
   1  -8  17 175.253 8.70835   5
  -1  -8 -17 205.000 8.17241   6
   1  -8  17 167.578 6.53476   2
   1  -8  17 193.404 6.68257   8
   1   8  17 190.241 7.97009   8
  -1  -8 -17 199.627 7.37532   4
  -1   8 -17 187.056 8.23200   5
  -1  -8 -19 9.22242 3.01731   4
   1  -8  19 7.64203 2.13153   2
  -1  -8 -19 7.37397 2.97883   2
  -1   8 -19 16.5078 4.22465   5
  -1  -8 -19 17.0443 3.85911   6
   1  -8  19 6.77197 4.19587   5
   1  -8  19 12.9433 2.70806   8
   1   8  19 12.2558 3.83747   8
  -1  -8 -21 5.59485 3.35000   4
  -1  -8 -21 9.13969 3.07974   2
   1  -8  21 7.51966 1.94394   2
   1   8  21 4.90209 4.09401   8
   1  -8  21 5.25777 2.73776   8
   1  -8  21 7.42692 4.80528   5
  -1  -8 -21 11.4712 4.06656   6
  -1  -8 -23 5.84318 4.28976   6
   1   8  23 2.96906 4.62476   5
  -1  -8 -23 6.71908 3.60758   4
   1  -8  23 6.58928 2.82268   8
   1  -8  23 4.05627 5.16768   5
   1  -8  25 6.42579 2.95898   8
  -1  -8 -25 15.1189 3.91830   4
  -1  -8 -25 9.55929 4.82237   6
  -1  -9  26 4.85132 3.87363   8
  -1  -9  24 32.9775 6.22757   5
  -1  -9  24 38.9594 4.41915   8
   1  -9 -24 35.6224 5.47650   6
   1  -9 -22 7.59451 3.49951   2
   1  -9 -22 9.77377 4.57858   6
  -1  -9  22 6.28684 5.15893   5
  -1  -9  22 6.73727 3.68313   8
   1  -9 -20 0.82288 3.52087   2
   1  -9 -20-2.70562 4.02189   6
  -1  -9  20 7.79041 3.52539   8
  -1  -9  20-1.55059 4.86294   5
  -1   9  20 2.85013 2.73645   7
   1  -9 -18 5.95293 2.16106   4
  -1   9  18 4.90208 3.94822   8
   1  -9 -18 2.25465 3.29003   2
   1  -9 -18 6.14781 3.72359   6
   1   9 -18 3.42653 3.88762   5
  -1   9  18 5.90644 2.61096   7
  -1  -9  18 9.13262 4.54000   5
  -1  -9  18 3.80853 3.27047   8
   1  -9 -16 4.33209 3.26226   2
  -1  -9  16 4.63250 3.16137   8
   1  -9 -16-0.45306 1.92146   4
  -1   9  16 4.33214 2.52376   7
   1   9 -16-0.96775 3.42524   5
   1  -9 -16 2.06171 3.35991   6
   1  -9 -14 12.9611 2.01805   4
   1  -9 -14 8.69628 3.24749   2
  -1  -9  14 14.1190 3.11017   8
   1   9 -14 6.42044 1.50240   1
   1  -9 -14 10.2737 3.49325   6
  -1   9  14 8.31168 3.79434   8
   1   9 -14 12.9734 3.64061   5
   1   9 -12 3.97019 3.19040   5
   1  -9 -12-1.63132 3.02745   6
  -1  -9  12 0.55977 2.72223   8
  -1   9  12 3.06644 3.23221   8
   1  -9 -12 3.16330 1.77392   4
   1  -9 -10 0.87610 2.66505   6
  -1   9  10 1.29603 2.83620   8
  -1  -9  10 1.66568 2.69689   8
   1   9 -10 1.77246 1.94561   3
   1   9 -10 1.16416 2.94704   5
   1  -9  -8 3.97462 2.74421   6
   1   9  -8 6.87205 1.85811   3
   1   9  -8 2.30393 2.91247   5
  -1   9   8 5.94880 2.89798   8
   1   9  -8 6.37511 3.18815   4
  -1  -9   8 10.4959 2.81199   8
  -1   9   6 36.8061 2.75582   4
   1   9  -6 31.7910 3.61209   5
   1   9  -6 42.0506 3.86597   4
   1  -9  -6 39.1954 3.60222   6
   1  -9  -6 35.0053 3.21458   3
   1   9  -6 37.2135 2.47987   3
  -1   9   6 40.6220 3.56608   8
  -1  -9   6 39.8003 3.44321   8
  -1   9   4 15.7569 2.26386   4
   1   9  -4 14.2160 3.09490   4
   1   9  -4 19.1210 3.18150   5
   1  -9  -4 19.7140 2.67074   3
   1   9  -4 19.0083 3.05215   8
   1  -9  -4 23.4195 3.01129   6
  -1  -9   4 17.4672 2.95003   8
  -1   9   4 22.5256 2.90468   8
  -1  -9   2 25.2343 3.08989   8
  -1   9   2 24.3549 2.95501   8
   1   9  -2 19.5178 2.96473   8
   1  -9  -2 21.2562 2.65804   3
   1   9  -2 23.0927 3.19616   4
  -1   9   2 21.5551 2.46204   4
  -1  -9   0 0.61480 2.71668   8
  -1   9   0 2.60533 2.33222   8
   1   9   0 0.59124 2.65415   8
  -1  -9   0 2.80306 1.71546   3
  -1   9   0 2.47883 2.05575   4
   1   9   0 1.86333 2.35816   4
  -1   9  -2 20.6709 2.77565   8
   1   9   2 28.1119 3.26738   8
   1   9   2 15.6530 2.72475   4
  -1   9  -2 22.5144 2.84002   4
  -1  -9  -2 20.0682 2.24925   3
   1  -9   2 23.5644 2.92167   8
   1   9   4 61.3595 4.16402   8
   1  -9   4 60.9389 3.78808   8
  -1   9  -4 57.4917 3.63478   8
   1   9   4 57.0705 3.80427   4
  -1   9  -4 55.8222 3.46753   3
  -1   9  -4 57.5139 4.32353   5
  -1  -9  -4 56.5054 3.55220   4
  -1   9  -6 47.3665 3.38550   3
   1   9   6 48.8166 3.68878   4
   1   9   6 45.5712 3.92800   8
   1  -9   6 42.6524 3.39100   8
  -1   9  -6 41.6738 3.24947   8
  -1   9  -6 46.1985 3.98970   5
  -1  -9  -6 48.6306 3.72885   6
  -1  -9  -8 0.77252 2.08445   4
   1   9   8 1.62924 2.84474   8
   1  -9   8-0.80581 2.31714   8
  -1  -9  -8 8.84285 2.86815   6
  -1   9  -8-0.87053 3.06479   5
  -1   9  -8 3.66338 2.32782   3
  -1   9 -10 91.2929 4.83467   3
  -1  -9 -10 103.643 4.62969   4
  -1  -9 -10 105.585 5.46282   6
   1  -9  10 98.7881 4.59764   8
  -1   9 -10 96.9656 5.57086   5
  -1  -9 -12-0.81941 2.33162   4
  -1   9 -12-1.82599 3.32063   5
   1   9  12 3.52218 1.49357   7
  -1  -9 -12 1.37156 2.83326   6
   1  -9  12 1.17645 2.29854   8
  -1  -9 -14 14.8014 2.80029   4
  -1  -9 -14 17.3439 3.42685   6
  -1   9 -14 18.0371 3.98665   5
   1  -9  14 15.5819 2.67656   8
   1   9  14 17.3133 3.80732   8
   1   9  14 14.3975 1.72054   7
  -1   9 -16 13.8389 4.08208   5
   1   9  16 14.4425 3.94492   8
  -1  -9 -16 14.6442 3.66762   6
  -1  -9 -16 13.9937 2.91571   4
   1  -9  16 14.0974 2.71791   8
  -1  -9 -18-0.13675 2.96246   4
   1  -9  18 1.74293 4.42944   5
  -1   9 -18-1.26540 3.73696   5
  -1  -9 -18 1.22368 3.69453   6
   1  -9  18 0.92936 2.52493   8
   1   9  18 1.55588 3.77417   8
   1  -9  18 0.86569 2.45026   2
   1  -9  20 0.53064 4.73898   5
  -1  -9 -20 1.89486 4.00388   6
   1  -9  20 4.06234 2.35227   2
  -1  -9 -20 4.13458 3.15361   2
  -1  -9 -20 3.87003 3.19823   4
   1  -9  20-0.20352 2.58613   8
   1  -9  22 1.68608 5.19951   5
   1  -9  22-1.30673 2.72475   8
  -1  -9 -22 4.24339 3.30034   2
   1  -9  22-2.21135 2.11799   2
  -1  -9 -22 0.15020 3.47228   4
  -1  -9 -22 6.47604 4.53084   6
  -1  -9 -24 17.8436 3.90856   4
  -1  -9 -24 6.54293 4.69093   6
   1  -9  24 13.6969 2.97169   8
  -1  -9 -26 5.23196 5.05668   6
  -1 -10  25 12.0453 3.96770   8
   1 -10 -23 32.5634 5.37333   6
  -1 -10  23 30.9174 4.41176   8
   1 -10 -21 127.474 7.49462   6
  -1 -10  21 114.399 6.17301   8
   1 -10 -21 114.961 6.42290   2
   1 -10 -19 50.6335 5.48645   6
  -1  10  19 45.8752 3.52384   7
   1 -10 -19 42.7107 4.62990   2
  -1 -10  19 43.0229 4.48726   8
  -1  10  17 54.9766 3.66639   7
   1  10 -17 59.3863 5.36072   5
  -1 -10  17 50.4647 4.54691   8
   1 -10 -17 49.8894 4.73031   2
   1 -10 -17 54.0261 5.26025   6
   1 -10 -17 63.4677 3.23516   4
   1 -10 -15 22.7245 2.32901   4
   1 -10 -15 20.9909 4.04941   6
   1  10 -15 19.8718 1.86713   1
  -1 -10  15 24.1358 3.62299   8
   1 -10 -15 27.0155 4.04116   2
   1  10 -15 30.6009 4.46051   5
  -1  10  15 22.5329 4.42329   8
   1  10 -13 255.647 8.77773   3
  -1 -10  13 285.508 9.76284   8
  -1  10  13 277.848 10.2352   8
   1 -10 -13 285.505 10.5320   6
   1  10 -13 257.004 10.1883   5
   1 -10 -13 263.412 10.1935   2
   1  10 -11 749.097 21.4450   3
   1 -10 -11 827.421 23.4059   6
   1  10 -11 798.153 23.5612   4
   1  10 -11 732.490 22.8744   5
  -1 -10  11 776.502 22.4631   8
  -1  10  11 784.363 22.9071   8
  -1  10   9 792.541 23.6075   8
  -1 -10   9 808.798 23.3749   8
   1  10  -9 808.878 24.2357   4
   1  10  -9 801.331 23.8796   5
   1 -10  -9 851.735 24.0704   6
   1  10  -9 795.979 22.2592   3
  -1 -10   7 1488.86 40.1426   8
  -1  10   7 1447.47 40.1854   8
   1  10  -7 1457.20 40.5375   5
  -1  10   7 1441.82 39.3264   4
   1  10  -7 1511.17 40.9053   4
   1 -10  -7 1546.82 40.7816   6
   1 -10  -7 1371.19 39.8168   3
   1  10  -5 1198.66 33.3584   5
   1 -10  -5 1158.92 32.6939   3
   1  10  -5 1209.15 33.4608   4
  -1  10   5 1124.58 32.1175   4
  -1 -10   5 1220.96 32.9940   8
  -1  10   5 1201.76 32.9304   8
   1  10  -5 1138.67 32.8149   8
   1 -10  -5 1212.14 33.3416   6
   1 -10  -3 505.624 15.1930   3
   1  10  -3 480.578 15.3730   8
  -1 -10   3 510.033 15.5263   8
  -1  10   3 499.806 15.3069   8
   1  10  -3 497.062 15.9707   5
   1  10  -3 491.050 15.6547   4
  -1  10   3 484.932 14.7051   4
  -1 -10   1 496.047 14.7635   8
  -1  10   1 458.702 14.2091   8
   1 -10  -1 456.839 14.1677   3
   1  10  -1 463.142 14.5557   8
   1  10  -1 435.520 14.4762   4
  -1  10   1 446.868 13.9418   4
  -1 -10  -1 6.55037 2.10420   3
  -1  10  -1 7.40481 2.80580   8
   1  10   1 3.60252 3.04452   8
  -1 -10  -1 3.73342 3.15108   8
  -1  10  -1 7.78130 2.61872   4
   1  10   1 4.24614 2.60289   4
  -1  10  -3 15.2491 3.56826   5
  -1 -10  -3 15.8066 2.43388   3
   1  10   3 17.2791 3.15617   4
  -1  10  -3 17.1747 3.18064   4
   1  10   3 14.9137 3.29364   8
  -1  10  -3 13.9669 2.75425   8
   1 -10   3 16.2351 2.97314   8
  -1  10  -5 163.848 6.48982   8
   1  10   5 158.704 7.05906   8
   1 -10   5 162.384 6.71257   8
   1  10   5 157.974 6.79875   4
  -1  10  -5 169.092 7.50197   5
  -1  10  -5 171.345 6.54506   3
  -1 -10  -5 158.794 6.14754   3
  -1  10  -7 141.221 5.93465   3
  -1 -10  -7 141.728 5.79548   4
   1 -10   7 130.588 5.87774   8
   1  10   7 134.929 6.42125   8
   1  10   7 137.627 6.20745   4
  -1 -10  -7 140.296 6.48468   6
  -1  10  -7 134.443 6.80458   5
   1  10   9 286.506 10.5681   8
   1 -10   9 278.409 9.66089   8
  -1  10  -9 281.457 10.7538   5
  -1 -10  -9 303.400 9.64373   4
  -1  10  -9 282.557 9.71836   3
  -1 -10  -9 300.423 10.6130   6
  -1 -10 -11 13.5730 2.71626   4
  -1  10 -11 19.0633 3.09272   3
  -1 -10 -11 18.9008 3.50918   6
   1 -10  11 14.1386 2.87581   8
  -1  10 -11 12.3651 3.67821   5
  -1  10 -13 34.8543 4.42963   5
  -1 -10 -13 40.6962 4.37789   6
   1 -10  13 43.1222 3.54711   8
  -1 -10 -13 46.9558 3.60091   4
   1  10  13 48.2618 2.46653   7
  -1 -10 -15 69.8388 4.23163   4
  -1 -10 -15 67.2410 5.24583   6
   1 -10  15 62.5592 4.01109   8
   1  10  15 69.8323 5.29772   8
  -1  10 -15 58.6487 5.40339   5
   1 -10  17 185.317 7.25308   8
   1  10  17 209.751 8.94465   8
  -1 -10 -17 213.113 7.75262   4
  -1 -10 -17 217.703 8.97635   6
  -1 -10 -19 563.331 17.3739   2
   1 -10  19 538.176 16.3467   8
   1 -10  19 510.073 16.4853   2
  -1 -10 -19 632.747 18.7166   6
  -1 -10 -19 619.973 17.0470   4
   1 -10  21 502.469 15.3038   8
   1 -10  21 465.682 15.0297   2
  -1 -10 -21 528.889 16.5313   2
  -1 -10 -21 595.789 17.8683   6
  -1 -10 -21 603.683 16.2827   4
   1 -10  23 269.901 9.38941   8
  -1 -10 -23 340.751 12.3828   6
  -1 -10 -25 346.895 13.5960   6
  -1 -11  24-0.32041 3.83152   8
   1 -11 -22 7.74661 4.08298   2
   1 -11 -22 1.32040 4.73592   6
  -1 -11  22 1.94183 3.93296   8
   1 -11 -20 2.55439 4.01115   2
  -1 -11  20-3.72513 3.82829   8
  -1  11  20 4.02641 2.81827   7
   1 -11 -20 4.60965 4.57399   6
   1 -11 -18 55.1800 5.26260   2
  -1  11  18 59.0129 3.90697   7
   1 -11 -18 69.7784 6.07377   6
  -1 -11  18 63.0184 4.92808   8
   1  11 -16 192.228 7.09399   3
   1 -11 -16 191.021 8.42798   2
  -1 -11  16 207.673 7.98116   8
   1 -11 -16 219.209 9.01726   6
   1  11 -16 155.650 5.42900   1
  -1  11  16 205.706 7.02036   7
   1  11 -14 519.119 17.0481   5
   1  11 -14 500.609 15.2972   3
   1 -11 -14 489.649 16.7862   2
   1  11 -14 513.423 17.5466   4
  -1 -11  14 525.025 16.2848   8
  -1  11  14 552.505 17.0996   8
   1 -11 -14 550.480 17.3326   6
   1  11 -12 1189.59 32.8933   3
   1  11 -12 1205.98 35.0828   4
  -1 -11  12 1200.76 33.9644   8
  -1  11  12 1210.96 34.5165   8
   1  11 -12 1206.72 34.7079   5
   1 -11 -12 1299.88 35.0230   6
   1  11 -10 1686.87 47.4517   5
  -1 -11  10 1743.55 46.9501   8
  -1  11  10 1719.11 47.2517   8
   1  11 -10 1674.36 45.6853   3
   1 -11 -10 1788.86 47.8109   6
   1  11 -10 1744.68 47.9915   4
   1  11  -8 2473.39 66.8526   5
  -1 -11   8 2495.58 66.3184   8
  -1  11   8 2603.69 66.5954   8
  -1  11   8 2388.96 65.3429   4
   1 -11  -8 2325.38 66.0090   3
   1 -11  -8 2654.06 67.0887   6
   1  11  -8 2455.05 67.0994   4
   1  11  -6 2338.05 63.2138   5
  -1  11   6 2219.79 61.8761   4
   1 -11  -6 2365.78 63.3562   6
   1  11  -6 2376.70 63.4572   4
  -1  11   6 2432.72 62.9300   8
  -1 -11   6 2391.56 62.8505   8
   1 -11  -6 2283.10 62.5185   3
   1 -11  -4 1933.70 52.5974   3
   1 -11  -4 1969.47 53.3278   6
  -1  11   4 1885.13 52.1027   4
   1  11  -4 1932.63 53.3069   4
   1  11  -4 2000.32 53.4974   5
   1  11  -4 1917.54 52.8136   8
  -1 -11   4 1974.13 52.9800   8
  -1  11   4 1996.69 52.8613   8
  -1 -11   2 1777.49 46.2232   8
  -1  11   2 1674.28 45.5975   8
   1  11  -2 1685.44 45.8649   8
   1  11  -2 1681.01 46.0705   4
  -1  11   2 1605.12 45.1323   4
   1 -11  -2 1645.69 45.4245   3
   1  11   0 610.952 18.5010   8
   1  11   0 590.699 18.3446   4
  -1  11   0 588.474 17.9143   4
  -1 -11   0 603.455 18.5790   8
  -1  11   0 607.728 18.0796   8
  -1 -11  -2 470.931 15.1032   8
  -1  11  -2 460.774 14.5933   4
   1  11   2 455.446 14.6430   4
  -1 -11  -2 433.946 13.6138   3
  -1  11  -2 462.671 14.4036   8
   1  11   2 480.445 15.0025   8
   1  11   4 4.54878 3.34310   8
  -1  11  -4 3.99838 2.96263   8
  -1 -11  -4 1.20535 2.52292   3
   1 -11   4 8.11145 3.30903   8
  -1  11  -4-1.04606 3.95609   5
   1  11   4 2.82137 2.94208   4
  -1  11  -4 5.69577 3.23738   4
  -1 -11  -6 11.2743 3.51039   6
  -1  11  -6 11.7581 3.05211   8
   1  11   6 11.0052 3.53164   8
  -1  11  -6 16.5416 2.94146   3
  -1 -11  -6 10.9783 2.68752   3
   1 -11   6 5.89410 2.98132   8
  -1  11  -6 12.8264 3.94993   5
  -1  11  -6 16.3904 3.87105   4
   1  11   6 14.2316 3.37108   4
  -1 -11  -8-2.34095 3.41500   6
   1  11   8-1.34447 3.61395   8
  -1  11  -8 0.80786 2.63596   3
   1 -11   8-0.14398 2.90649   8
  -1  11  -8 3.11861 3.78062   5
  -1 -11  -8-1.90189 2.69488   4
  -1 -11 -10 21.2413 3.88615   6
  -1  11 -10 16.6168 4.21322   5
  -1  11 -10 21.5171 3.35216   3
   1 -11  10 21.8242 3.44731   8
  -1 -11 -10 25.8072 3.16284   4
   1  11  10 21.5449 4.32227   8
  -1  11 -12 129.481 6.10898   3
  -1 -11 -12 135.657 5.74652   4
  -1  11 -12 124.304 7.24500   5
  -1 -11 -12 133.783 6.87798   6
   1 -11  12 118.065 5.73067   8
  -1  11 -14 156.932 7.01727   3
  -1 -11 -14 162.182 7.64557   6
  -1 -11 -14 168.446 6.52032   4
   1 -11  14 141.879 6.35656   8
   1  11  14 157.482 5.08078   7
  -1  11 -14 141.378 7.81780   5
  -1 -11 -16 580.109 17.8561   6
  -1  11 -16 521.301 15.8459   1
  -1 -11 -16 579.761 16.3304   4
   1 -11  16 504.212 15.9394   8
   1 -11  18 698.075 21.3677   8
  -1 -11 -18 860.493 23.9536   6
   1 -11  18 685.983 21.8560   2
  -1  11 -18 768.268 21.3476   1
  -1 -11 -18 835.528 22.0302   4
   1 -11  20 936.816 28.8840   2
  -1 -11 -20 1040.87 29.9927   2
  -1 -11 -20 1200.58 29.5456   4
   1 -11  20 972.834 28.6432   8
  -1 -11 -20 1206.84 31.6160   6
  -1 -11 -22 1114.11 32.9028   6
  -1 -12  23 2.67100 4.11363   8
  -1 -12  21-0.33916 4.03192   8
   1 -12 -19 8.35617 5.05447   6
  -1  12  19 1.27780 2.82439   7
   1  12 -19 2.47835 3.25260   3
   1  12 -19 4.64560 4.98224   4
  -1 -12  19 1.90384 3.93550   8
   1 -12 -17-1.55290 4.39295   6
   1  12 -17 2.27779 3.00885   3
  -1 -12  17 3.11697 3.96864   8
  -1  12  17-0.11399 2.95000   7
   1  12 -17 3.15106 4.79307   4
   1  12 -15 3.45708 2.01042   1
   1 -12 -15 6.39207 4.32534   2
   1  12 -15 2.81605 4.44552   4
  -1 -12  15 2.25804 3.80360   8
   1  12 -15 3.26765 2.74922   3
   1 -12 -15 1.23182 4.32530   6
   1 -12 -13 39.7453 5.22693   2
  -1 -12  13 44.3974 4.69890   8
   1  12 -13 45.0580 3.49466   3
   1 -12 -13 48.3977 5.06798   6
   1  12 -13 43.0240 5.17978   5
   1  12 -13 45.4969 5.49681   4
   1  12 -11 7.12608 4.51376   4
   1 -12 -11 4.82665 3.93061   6
   1  12 -11 9.89222 4.05316   5
  -1  12  11 12.2103 4.23480   8
  -1 -12  11 9.05621 3.76751   8
   1  12 -11 11.2566 2.64705   3
   1 -12 -11 7.57294 3.54014   3
   1  12  -9 3.32797 4.13367   4
   1 -12  -9 6.53614 3.82136   6
   1  12  -9 16.2767 4.24457   5
  -1  12   9 7.85404 4.09412   8
  -1 -12   9 6.44180 3.60845   8
   1 -12  -9 13.8855 3.57011   3
  -1  12   7 26.1209 3.35893   4
   1  12  -7 16.5456 4.35288   4
   1 -12  -7 34.0754 4.42978   6
   1  12  -7 29.5009 4.54920   5
  -1 -12   7 30.4310 4.26221   8
  -1  12   7 30.3305 4.33167   8
   1 -12  -7 21.0178 3.63290   3
   1 -12  -5 2.84340 3.23184   3
  -1  12   5-1.10658 3.58341   8
   1  12  -5 5.09969 3.58928   8
  -1  12   5 3.40458 2.80780   4
   1  12  -5 1.09155 3.83762   4
   1 -12  -5 4.69545 3.59128   6
   1  12  -5 2.11909 3.88767   5
  -1 -12   5-1.12630 3.64320   8
  -1  12   3 67.7610 4.99251   8
  -1 -12   3 71.1636 5.27656   8
   1 -12  -3 65.1173 4.81888   3
   1  12  -3 68.6713 5.31386   4
  -1  12   3 66.3629 4.41842   4
   1  12  -3 82.8662 5.99574   5
   1  12  -3 62.1340 5.09183   8
   1  12  -1 0.18638 3.49446   8
  -1  12   1 0.16863 3.13917   8
  -1  12   1-1.84653 2.98612   4
   1  12  -1 2.74213 3.50271   4
  -1 -12   1 0.39143 3.51823   8
   1  12   1 0.38147 3.62261   8
  -1  12  -1-3.77783 3.27119   8
  -1 -12  -1-1.21924 3.60538   8
   1  12   1 2.27523 3.43903   4
  -1  12  -1 4.02221 3.29525   4
  -1  12  -3 11.7625 3.43438   8
   1  12   3 15.8627 4.05848   8
  -1 -12  -3 11.2775 2.80917   3
   1  12   3 12.4920 3.56030   4
  -1  12  -3 14.1880 3.66588   4
  -1 -12  -5 0.79791 2.73358   3
   1 -12   5-3.35137 3.25185   8
  -1 -12  -5 0.82438 3.59803   6
   1  12   5 0.35763 3.27619   4
  -1  12  -5-0.19291 3.63838   4
  -1  12  -5-1.23625 3.09698   8
   1  12   5-2.59248 3.83551   8
  -1 -12  -7 0.56144 2.86238   3
  -1  12  -7 2.21109 2.93733   3
   1 -12   7-2.91921 3.38602   8
  -1 -12  -7 5.43809 3.53981   6
  -1  12  -7 2.83213 3.75680   4
   1  12   7 1.44379 3.37986   4
   1  12   7-0.80766 3.77688   8
   1 -12   9 23.8727 3.62148   8
  -1 -12  -9 26.4057 4.28830   6
  -1  12  -9 21.9604 3.44484   3
   1  12   9 22.8581 4.28001   8
  -1  12 -11-3.68247 3.15959   3
   1  12  11 2.34514 4.03040   8
   1 -12  11 1.90398 3.25086   8
  -1 -12 -11 1.75484 3.82954   6
  -1 -12 -11 3.14832 2.89936   4
  -1 -12 -13 11.8729 3.15082   4
   1  12  13 13.3637 2.02955   7
   1 -12  13 10.6001 3.40079   8
  -1 -12 -13 14.4304 4.27303   6
  -1  12 -13 5.90136 3.43368   3
   1 -12  15 4.81861 3.21501   8
  -1  12 -15 8.03932 3.62601   3
   1  12  15 9.34251 1.85309   7
  -1 -12 -15 8.97658 3.15486   4
  -1 -12 -15 9.85352 4.27598   6
  -1  12 -15 6.44495 3.08313   1
  -1 -12 -17-1.19653 4.46586   6
  -1  12 -17 3.34476 3.93418   3
  -1 -12 -17 3.04598 3.07876   4
   1 -12  17 2.79324 3.10503   8
  -1  12 -17 2.35980 2.81085   1
  -1  12 -19 3.84505 2.86774   1
  -1 -12 -19 0.75467 4.81711   6
  -1  12 -19 4.44731 4.14521   3
   1 -12  19 1.56198 3.19851   8
   1 -12  19 3.98826 3.58027   2
  -1 -12 -19 5.42240 3.17349   4
  -1 -12 -21 10.2793 5.39737   6
  -1 -13  22 87.2192 6.06709   8
  -1 -13  20 95.2640 6.30351   8
  -1  13  18 48.6984 3.77970   7
   1  13 -18 46.4564 3.94211   3
  -1 -13  18 48.4597 5.15511   8
  -1 -13  16 4.00758 4.04698   8
   1  13 -16 1.44137 1.95718   1
   1  13 -16 0.71631 2.91546   3
   1 -13 -16 5.31355 4.69526   6
   1  13 -16 2.49178 5.10423   4
  -1 -13  14 60.5406 5.23867   8
   1  13 -14 58.0473 6.42176   4
   1  13 -14 61.3850 3.98093   3
   1 -13 -14 62.8674 5.54927   3
   1 -13 -14 68.2414 5.97976   6
   1 -13 -12 177.656 8.61174   6
   1 -13 -12 162.698 7.92502   3
   1  13 -12 178.847 9.14724   4
  -1 -13  12 175.027 8.06943   8
   1 -13 -10 197.462 9.00776   6
   1 -13 -10 169.027 7.99753   3
   1  13 -10 196.419 9.45829   4
  -1 -13  10 190.520 8.34252   8
   1  13  -8 671.625 21.2631   5
   1 -13  -8 712.689 21.5234   6
  -1 -13   8 675.789 20.7185   8
  -1  13   8 644.983 20.7496   8
   1 -13  -8 666.356 20.4501   3
   1  13  -8 675.039 21.5948   4
  -1  13   8 666.501 19.6657   4
   1  13  -6 702.209 22.0601   5
  -1 -13   6 703.991 21.5509   8
  -1  13   6 710.251 21.5763   8
   1 -13  -6 759.157 22.3040   6
   1 -13  -6 688.168 21.1474   3
   1  13  -6 718.831 22.3160   4
  -1  13   6 671.311 20.5135   4
  -1  13   4 415.119 13.9785   8
  -1 -13   4 423.810 14.3448   8
   1 -13  -4 374.047 14.3687   6
   1  13  -4 425.725 14.6714   4
  -1  13   4 415.354 13.3745   4
   1 -13  -4 434.556 13.8631   3
   1  13  -4 389.185 13.9698   8
   1  13  -4 425.584 14.7449   5
  -1  13   2 214.502 8.51995   4
   1  13  -2 223.551 9.44958   4
  -1  13   2 222.603 9.02429   8
  -1 -13   2 227.031 9.41715   8
   1  13  -2 217.390 9.18853   8
   1  13  -2 211.050 9.71520   5
   1  13   0 71.5396 5.38022   4
  -1  13   0 82.2320 5.20285   4
  -1 -13   0 75.7666 5.90566   8
   1  13   0 78.0727 5.79166   8
  -1  13   0 71.0638 5.26997   8
   1  13   2 33.5728 4.43844   4
  -1  13  -2 36.7001 4.46808   4
  -1  13  -2 39.0253 4.36393   8
   1  13   2 33.8405 4.69804   8
  -1 -13  -4 60.5303 4.24340   3
  -1  13  -4 56.7067 5.19721   4
  -1  13  -4 50.2675 4.79563   8
   1  13   4 60.8054 5.44034   8
   1  13   4 58.0365 4.99959   4
  -1 -13  -6 161.737 7.85398   6
  -1 -13  -6 145.197 6.57361   3
  -1  13  -6 146.578 7.69288   4
  -1  13  -6 155.925 7.17520   8
   1  13   6 157.411 7.99529   8
   1  13   6 150.932 7.34228   4
  -1  13  -8 150.807 7.78437   4
   1 -13   8 132.837 6.78814   8
  -1 -13  -8 159.741 7.86760   6
  -1 -13  -8 140.539 6.48292   3
  -1  13 -10 66.8613 5.91148   4
  -1 -13 -10 70.5972 5.80178   6
   1 -13  10 62.9064 5.01453   8
  -1  13 -10 63.8337 4.60358   3
  -1 -13 -10 56.0402 4.72848   3
  -1  13 -12 39.8739 4.14121   3
  -1 -13 -12 50.9666 5.47032   6
   1 -13  12 41.0963 4.39219   8
  -1 -13 -14 29.3969 3.75440   4
   1 -13  14 23.4064 4.03247   8
   1  13  14 31.4577 2.39837   7
  -1 -13 -14 30.0295 5.03457   6
  -1  13 -14 19.7242 4.04004   3
  -1  13 -16 96.1157 5.15855   1
   1 -13  16 90.1971 5.40732   8
  -1 -13 -16 106.184 7.12069   6
  -1  13 -16 94.8868 5.94265   3
  -1 -13 -16 103.375 5.35620   4
  -1  13 -18 208.147 8.73123   3
   1 -13  18 179.224 7.72666   8
   1 -13  18 185.782 8.62413   2
  -1 -14  19 359.191 12.9450   8
  -1 -14  17 154.775 8.03151   8
   1 -14 -17 182.103 8.83605   3
  -1 -14  15 147.683 7.61139   8
   1 -14 -15 137.419 7.84288   3
   1 -14 -13 48.3773 5.75188   6
  -1 -14  13 37.4236 5.08804   8
   1 -14 -13 43.7430 5.18049   3
   1  14 -13 39.9105 6.15622   4
  -1 -14  11 10.2353 4.37709   8
   1 -14 -11 36.0357 5.24420   6
   1  14 -11 27.7526 5.63480   4
   1 -14 -11 17.4349 4.37683   3
  -1 -14   9 90.6503 6.31854   8
   1 -14  -9 90.8760 6.62902   6
   1 -14  -9 90.8417 6.02228   3
   1  14  -9 80.1395 6.89107   4
  -1  14   7 69.8488 5.00038   4
   1  14  -7 71.9204 6.50008   4
   1 -14  -7 79.7040 6.28332   6
   1 -14  -7 77.6409 5.63714   3
  -1 -14   7 74.4882 5.99490   8
   1 -14  -5 50.8755 4.90411   3
  -1  14   5 41.6289 5.05453   8
  -1 -14   5 39.0968 5.14461   8
  -1  14   5 33.3216 4.06916   4
   1  14  -5 34.6151 5.40069   4
   1 -14  -5 37.2101 5.15530   6
   1  14  -3-0.24743 4.92248   5
  -1 -14   3 4.84014 4.36768   8
   1  14  -3 3.94101 4.23822   8
  -1  14   3-1.20895 4.21069   8
  -1  14   3 1.03766 3.43699   4
   1  14  -3-5.46802 4.45746   4
  -1 -14   1 74.1293 6.04711   8
   1  14  -1 68.7330 6.21793   5
  -1  14   1 77.9063 5.75764   8
   1  14  -1 70.2244 5.80196   8
  -1  14   1 75.6411 5.28537   4
   1  14  -1 56.7514 5.73311   4
   1  14   1 232.383 9.85406   8
  -1  14  -1 225.895 9.35740   8
   1  14   1 229.898 9.77724   4
  -1  14  -1 229.595 9.41553   4
  -1  14  -3 334.308 11.9165   8
  -1  14  -3 334.105 12.3005   4
   1  14   3 334.856 12.2816   4
  -1 -14  -5 723.202 21.5470   3
  -1 -14  -5 770.000 23.2062   6
  -1  14  -5 708.652 22.1263   8
  -1  14  -5 754.738 22.7468   4
   1  14   5 752.154 22.5948   4
  -1 -14  -7 966.992 28.3709   6
  -1  14  -7 968.967 28.2296   4
  -1 -14  -7 911.523 26.8263   3
   1  14   7 926.541 27.5768   4
  -1 -14  -9 797.077 23.1467   6
  -1  14  -9 734.121 22.8421   4
  -1  14 -11 535.645 17.9253   4
  -1 -14 -11 503.973 16.4035   3
  -1  14 -11 540.902 16.1983   3
   1 -14  11 476.937 16.3106   8
  -1 -14 -11 554.337 17.8746   6
  -1  14 -13 407.650 14.7841   4
   1 -14  13 362.840 12.9378   8
  -1 -14 -13 411.601 14.6481   6
  -1  14 -13 391.567 12.9033   3
   1 -14  15 104.896 6.21893   8
  -1  14 -15 129.549 6.55699   3
  -1 -14 -15 140.168 8.05501   6
   1 -14  17 3.80224 3.61819   8
  -1 -15  18 7.27205 4.72519   8
  -1 -15  16 6.91708 4.70221   8
   1 -15 -14 2.66943 4.34611   3
  -1 -15  14 3.05718 4.70843   8
   1 -15 -12 0.65226 4.38887   3
  -1 -15  12-0.42117 4.60629   8
   1  15 -12 2.04310 5.40044   4
   1 -15 -10 4.69409 4.98937   6
   1 -15 -10 3.76671 4.31427   3
   1  15 -10-0.57866 5.39254   4
  -1 -15  10-2.80479 4.85344   8
   1  15  -8-1.67487 4.95318   4
   1 -15  -8-1.61954 4.17409   3
  -1 -15   8-0.21872 4.64914   8
   1 -15  -8-6.65844 4.90977   6
  -1  15   6-1.36921 3.67803   4
   1  15  -6 8.32330 5.02227   4
   1 -15  -6-5.53890 4.30070   3
  -1 -15   6-2.23783 4.53138   8
   1 -15  -6-4.26594 4.84233   6
  -1 -15   4-1.15467 4.73305   8
   1  15  -4 4.88836 4.89802   4
  -1  15   4-5.77071 3.96548   4
  -1  15   2 6.44835 3.94121   4
   1  15  -2-1.99534 4.50150   4
   1  15   0 4.98957 4.54500   4
  -1  15   0 3.57943 3.99898   4
   1 -15   0 3.40832 4.78659   6
  -1  15  -2 0.97732 4.28315   8
  -1  15  -2 1.67822 4.12934   4
   1  15   2 2.07308 4.33430   4
  -1  15  -4 11.6963 4.21334   8
   1  15   4 7.91580 4.39163   4
  -1  15  -4 9.97821 4.54295   4
  -1 -15  -4 11.6782 4.81220   6
  -1  15  -6 10.7017 4.84328   4
   1  15   6 8.98655 4.39341   4
  -1 -15  -6 7.93475 4.84928   6
  -1 -15  -6 7.14092 3.57619   3
  -1  15  -8 37.4932 5.67308   4
  -1 -15  -8 36.3014 5.49089   6
  -1 -15  -8 34.4595 4.51723   3
  -1  15 -10 20.9935 5.49546   4
  -1 -15 -10 23.9337 5.24888   6
  -1 -15 -10 21.2212 4.29577   3
  -1  15 -12 13.8134 5.61145   4
  -1 -15 -12 9.67541 4.29745   3
  -1 -15 -14 15.1174 4.40788   3
  -1 -16  15 166.523 8.61587   8
   1 -16 -13 80.8984 6.57844   3
  -1 -16  13 72.4887 6.42460   8
   1 -16 -11 13.2416 4.77812   3
  -1 -16  11 15.7526 5.05544   8
   1 -16  -9-4.04872 4.53753   3
  -1 -16   9 1.12856 4.92430   8
   1  16  -9-0.29724 5.77475   4
   1 -16  -7-5.37336 4.55234   3
  -1 -16   7 10.0445 5.29373   8
   1  16  -7 5.98696 5.47106   4
  -1 -16   5 0.95320 5.05081   8
   1  16  -5 4.40819 5.23271   4
  -1  16   5-2.01304 3.96435   4
  -1  16   3 12.4258 4.40377   4
   1  16  -3 16.6012 5.39500   4
   1  16  -1 77.5972 6.74794   4
  -1  16   1 81.5367 6.14959   4
   1 -16   1 279.357 12.1119   6
   1  16   1 256.596 11.2386   4
  -1  16  -1 256.658 10.6726   4
   1  16   3 430.741 15.4155   4
  -1  16  -3 447.386 15.4554   4
   1  16   5 638.803 20.3472   4
  -1  16  -5 616.477 20.4266   4
   1  16   7 672.841 21.2813   4
  -1  16  -7 684.054 22.0278   4
  -1  16  -9 623.041 20.7080   4
   1  17  -4 71.6648 7.14716   4
   1  17  -2 23.5923 5.77937   4
   1  17   0 5.57893 5.38540   4
  -1  17   0 1.98435 4.57749   4
   1  17   2 60.7501 6.41822   4
  -1  17  -2 54.2067 6.01378   4
   1  17   4 126.287 7.90007   4
  -1  17  -4 109.829 7.53854   4
  -1  17  -6 290.422 12.4133   4
  -2   0  28 26.1853 5.38389   5
  -2   0  26 24.1186 4.13744   6
  -2   0  26 24.7144 3.36496   1
  -2   0  26 24.4262 4.76463   5
  -2   0  24 65.2643 3.98249   1
  -2   0  24 70.8510 5.44120   5
  -2   0  24 72.4417 5.04730   6
  -2   0  22 528.476 15.9323   1
  -2   0  22 566.535 17.5066   5
  -2   0  22 583.974 17.2739   6
   2   0 -22 562.237 17.0692   7
  -2   0  20 2658.47 70.4118   5
  -2   0  20 2590.56 70.1285   6
   2   0 -20 2647.83 70.0469   7
  -2   0  18 1958.73 53.4657   6
   2   0 -18 1908.42 53.3197   7
  -2   0  18 2063.03 52.2289   2
  -2   0  18 1956.91 53.5565   5
  -2   0  16 5996.34 160.607   6
   2   0 -16 5992.37 160.461   7
  -2   0  16 6414.25 159.528   2
  -2   0  16 6077.48 160.623   5
   2   0 -14 5932.04 155.075   7
  -2   0  14 5981.54 154.285   2
  -2   0  14 5998.92 155.152   5
   2   0 -12 5100.33 131.819   7
  -2   0  12 5047.38 131.135   2
  -2   0  12 5085.78 131.734   5
  -2   0  10 3434.22 88.7579   5
   2   0 -10 3385.44 88.8401   7
  -2   0  10 3402.96 88.3736   2
  -2   0   8 3781.17 96.3621   5
   2   0  -8 3641.92 96.4669   7
  -2   0   6 2578.19 68.4358   5
  -2   0   6 2764.39 68.7347   7
   2   0  -6 2609.63 68.4891   4
  -2   0   4 23.0086 1.13370   5
  -2   0   4 20.7269 1.37254   7
  -2   0   4 20.1499 1.46432   6
  -2   0   4 21.9653 1.26883   4
  -2   0   2 10.7851 1.07280   3
  -2   0   2 11.0309 1.00262   6
  -2   0   2 11.2389 1.09176   4
  -2   0   0 245.648 7.24819   4
  -2   0   0 257.322 6.87544   6
  -2   0  -2 48.9913 1.72541   8
   2   0   2 44.6564 1.63794   5
  -2   0  -2 49.3470 1.65224   5
   2   0   4 93.4536 3.23542   5
  -2   0  -4 103.939 3.28772   5
   2   0   4 102.051 3.71842   1
   2   0   4 110.072 3.13248   8
  -2   0  -4 97.3218 3.07514   8
   2   0   6 516.692 13.8716   6
   2   0   6 520.005 14.4709   5
   2   0   6 550.369 14.8840   1
  -2   0  -6 538.326 14.5148   5
   2   0   6 542.475 14.2031   8
   2   0   8 2865.58 76.1862   6
   2   0   8 2890.77 76.8691   5
  -2   0  -8 3055.12 76.8984   5
   2   0   8 2920.87 76.4882   8
   2   0  10 4672.80 114.855   1
   2   0  10 4441.97 114.604   5
   2   0  10 4347.30 113.882   6
   2   0  10 4317.96 114.096   8
   2   0  12 4525.30 120.944   6
   2   0  12 4753.04 121.761   5
   2   0  12 4882.59 121.883   1
   2   0  14 6606.33 171.671   6
   2   0  14 6598.79 172.532   5
   2   0  14 6751.88 172.500   1
   2   0  16 2433.94 64.9307   6
   2   0  16 2585.54 66.0448   5
   2   0  16 2449.38 65.7607   1
   2   0  18 3790.76 100.395   5
   2   0  18 3822.43 100.116   1
   2   0  20 1748.30 48.0070   1
   2   0  20 1762.07 48.4702   5
   2   0  20 1787.29 47.2600   6
  -2   0 -20 1771.97 47.3581   7
   2   0  22 456.897 15.2296   1
   2   0  22 503.120 16.0173   5
   2   0  22 489.443 14.5487   6
  -2   0 -22 491.675 14.6552   7
   2   0  24 395.339 12.4687   6
   2   0  24 384.363 13.9601   5
  -2   0 -24 379.641 12.4939   7
   2   0  24 434.568 13.0722   8
   2   0  24 370.252 13.1421   1
   2   0  26 58.1675 5.91728   5
   2   0  26 54.3869 4.35571   6
   2   0  26 50.6780 4.98394   1
  -2   0 -26 46.4994 4.26978   7
   2   0  26 59.9095 4.79068   8
   2   0  28 6.27024 3.51993   6
   2   0  28 6.81986 4.12831   8
  -2   1  27 34.8110 3.95537   1
  -2   1  27 33.4379 5.06774   5
  -2  -1  27 36.5374 5.34146   5
  -2   1  25 39.8493 4.82875   5
  -2   1  25 39.4710 3.76392   1
  -2  -1  25 36.5370 4.42008   6
  -2   1  25 42.2715 4.32288   6
  -2  -1  25 40.0966 4.94546   5
  -2  -1  25 37.1882 3.16556   1
   2   1 -25 39.6019 4.46823   7
  -2   1  23 80.4809 5.10001   6
  -2  -1  23 74.7692 5.00365   6
  -2  -1  23 74.0248 5.42263   5
  -2   1  23 79.5750 5.44134   5
   2   1 -23 74.2158 5.10132   7
  -2  -1  23 70.9735 3.74178   1
  -2   1  23 73.5031 4.22712   1
  -2  -1  21 135.584 6.56308   6
  -2   1  21 151.565 6.64379   6
  -2   1  21 163.030 7.09780   5
  -2  -1  21 149.334 6.98037   5
   2   1 -21 159.134 6.83904   7
  -2  -1  21 142.914 5.40840   1
   2   1 -19 139.938 6.16619   7
  -2   1  19 135.234 6.33883   5
  -2  -1  19 133.712 6.21050   5
  -2  -1  19 147.877 4.77839   2
  -2   1  19 144.976 6.19040   6
  -2  -1  19 134.583 6.15739   6
  -2  -1  19 130.097 4.90626   1
  -2  -1  17 600.823 17.8400   6
   2   1 -17 627.069 17.9002   7
  -2   1  17 618.969 17.9091   5
  -2  -1  17 620.001 17.9157   5
  -2  -1  17 617.304 16.5459   2
  -2   1  17 591.437 17.7733   6
  -2  -1  17 568.676 16.4824   1
  -2   1  15 888.833 26.6696   6
  -2   1  15 953.907 26.7421   5
  -2  -1  15 910.872 26.7444   6
   2   1 -15 951.351 26.7332   7
  -2  -1  15 958.358 25.7311   2
  -2  -1  15 958.041 26.7632   5
  -2   1  13 1444.35 38.5475   7
  -2   1  13 1430.75 38.7026   5
   2   1 -13 1430.30 38.7106   7
  -2   1  13 1468.56 38.0344   2
  -2  -1  13 1400.86 38.6417   5
  -2   1  11 1482.96 37.7023   5
  -2   1  11 1490.94 37.2542   2
   2   1 -11 1392.22 37.6883   7
  -2  -1  11 1442.67 37.6466   5
   2   1  -9 410.720 12.1105   5
  -2   1   9 438.411 11.9933   2
  -2  -1   9 432.402 12.2234   5
  -2  -1   7 66.8903 2.84816   7
  -2  -1   7 74.6088 2.75983   5
   2   1  -7 71.4952 2.72606   5
   2  -1  -7 71.9865 3.04960   6
  -2   1   7 62.0140 2.65119   2
  -2  -1   5 203.080 5.74185   7
   2  -1  -5 186.669 5.24957   4
  -2  -1   5 185.074 5.42744   5
   2   1  -5 178.497 5.39951   5
   2  -1  -3 41.0487 1.53723   4
  -2   1   3 42.2802 1.82160   6
  -2  -1   3 42.6263 1.80877   7
  -2  -1   3 39.4869 1.93611   4
  -2   1   3 38.9130 1.52374   4
   2   1  -3 39.0052 1.44630   5
  -2  -1   3 42.7479 1.48387   5
  -2  -1   1 16.9813 1.43206   4
  -2  -1   1 15.6866 1.01474   3
  -2   1   1 13.1728 1.26602   3
  -2  -1   1 14.0619 1.13129   1
  -2   1   1 13.7802 0.94255   6
   2  -1   1 283.053 7.76032   6
  -2   1  -1 296.686 8.13808   2
  -2  -1  -1 296.950 8.13714   8
  -2   1  -1 281.195 7.74653   6
  -2   1  -1 308.581 7.96586   5
  -2   1  -3 6.39552 0.88461   2
  -2   1  -3 9.58379 1.01648   5
   2   1   3 7.20267 0.79394   5
  -2  -1  -3 9.60683 1.04467   8
   2   1   3 8.72191 1.34345   1
   2   1   3 6.79167 1.11066   8
   2   1   5 45.3849 1.94954   5
  -2  -1  -5 42.0079 1.53755   6
  -2   1  -5 45.6434 2.09703   5
  -2   1  -5 44.2390 1.75951   2
   2   1   5 48.9843 2.10089   8
  -2  -1  -5 47.1677 1.96696   8
   2   1   5 52.5072 2.51367   1
   2  -1   7 16.6846 1.04062   8
   2   1   7 17.3779 1.59272   8
  -2   1  -7 17.2318 1.58787   5
   2   1   7 21.2735 1.98022   1
  -2  -1  -7 19.4034 1.12028   6
   2   1   7 15.5640 1.07595   6
   2   1   7 17.0920 1.53672   5
  -2   1  -7 18.1806 1.01563   2
   2   1   9 1548.07 39.7695   6
  -2   1  -9 1472.02 39.3562   2
   2   1   9 1530.73 40.1850   8
  -2   1  -9 1585.48 40.5839   1
   2   1   9 1694.61 40.8509   1
   2  -1   9 1574.09 40.5908   1
   2  -1   9 1394.21 40.3995   5
   2   1   9 1544.97 40.3467   5
   2  -1   9 1459.16 39.6783   6
  -2  -1  -9 1578.68 39.8456   6
  -2   1  -9 1558.12 40.4474   5
   2   1  11 339.539 10.1812   8
   2   1  11 364.210 10.8307   1
   2  -1  11 367.282 10.6985   1
   2  -1  11 327.831 9.74170   6
   2   1  11 346.284 9.82563   6
  -2   1 -11 343.160 10.5704   5
   2   1  11 366.047 10.5680   5
   2  -1  11 333.340 10.5337   5
   2   1  13 820.456 22.8872   8
   2   1  13 884.441 23.5608   1
   2  -1  13 840.271 23.3950   5
   2   1  13 834.630 23.2833   5
   2  -1  13 854.786 23.2985   1
   2   1  13 829.804 22.4917   6
   2  -1  13 789.565 22.4146   6
  -2   1 -13 845.729 23.3417   5
   2  -1  15 680.148 19.8856   1
  -2  -1 -15 720.661 19.2051   7
   2   1  15 695.849 20.1353   1
   2   1  15 703.122 19.5438   8
   2   1  15 680.635 19.1560   6
   2  -1  15 684.272 19.1454   6
   2   1  15 694.181 20.0789   5
   2  -1  15 695.778 20.1863   5
   2  -1  17 627.519 18.2842   1
   2   1  17 644.707 18.5217   1
   2  -1  17 594.158 18.5140   5
   2   1  17 612.914 18.4848   5
  -2  -1 -17 625.557 17.4539   7
   2   1  19 426.406 13.7722   5
   2  -1  19 409.625 13.7824   5
   2   1  19 438.064 13.0933   8
   2  -1  19 407.772 13.2895   1
   2   1  19 424.860 13.5841   1
   2   1  19 425.424 12.6536   6
  -2  -1 -19 418.245 12.5276   7
   2   1  21 252.371 9.91743   5
   2  -1  21 255.192 10.0477   5
   2   1  21 274.066 9.35641   8
   2   1  21 247.923 9.62075   1
   2  -1  21 267.251 9.63084   1
   2  -1  21 266.884 8.92131   6
   2   1  21 278.384 8.93862   6
  -2   1 -21 272.320 9.24320   7
  -2  -1 -21 260.375 8.74959   7
   2   1  23 119.463 6.68905   5
   2  -1  23 120.324 6.77173   5
   2   1  23 129.758 6.08920   8
   2  -1  23 113.380 5.40156   6
   2   1  23 115.482 5.34516   6
  -2  -1 -23 120.427 5.37926   7
  -2   1 -23 105.583 5.64901   7
   2   1  23 121.679 6.38973   1
   2  -1  23 111.603 6.03635   1
   2   1  25 2.59236 3.76083   1
  -2   1 -25 1.61580 3.24382   7
  -2  -1 -25-1.88224 2.97254   7
   2   1  25 3.83296 4.34138   5
   2  -1  25 2.49005 4.46538   5
   2  -1  25 1.66915 3.06906   6
   2   1  25 0.81599 3.55422   8
   2   1  25-0.13826 3.12293   6
   2   1  27 5.07621 4.01816   1
  -2   1 -27-0.30506 3.33470   7
   2  -1  27 3.24888 3.54332   6
   2   1  27 5.46255 3.54438   6
   2  -1  27 10.1334 3.80501   8
   2   1  27 2.45711 3.94256   8
   2   1  27-2.19843 4.79861   5
   2  -1  27 4.63572 4.77743   5
  -2   2  28 115.756 7.34328   5
  -2  -2  28 109.826 7.29628   5
  -2   2  28 96.2421 5.87733   1
  -2   2  26 152.650 6.83928   1
  -2   2  26 171.149 8.29970   5
  -2  -2  26 171.780 8.36993   5
   2   2 -26 158.805 7.92535   7
  -2  -2  26 166.102 7.74757   6
  -2   2  26 159.658 7.54000   6
   2   2 -24 65.8209 5.26956   7
  -2   2  24 66.4498 4.91872   6
  -2  -2  24 61.9583 4.98104   6
  -2  -2  24 63.1387 3.47672   1
  -2  -2  24 76.1094 5.52900   5
  -2   2  24 65.0847 5.48290   5
  -2   2  22 17.3405 3.89473   5
  -2  -2  22 17.4457 3.92589   5
  -2  -2  22 18.7232 1.79123   2
   2   2 -22 12.3307 3.59345   7
  -2   2  22 19.5610 3.45534   6
  -2  -2  22 15.6651 3.52629   6
  -2  -2  22 15.5507 2.14036   1
  -2   2  20 20.2119 3.51703   5
  -2  -2  20 14.0491 3.44931   5
  -2  -2  20 17.4416 1.96136   1
  -2   2  20 25.1645 3.27655   6
  -2  -2  20 21.9361 3.30388   6
   2   2 -20 22.4151 3.46368   7
  -2  -2  20 21.6374 1.91409   2
  -2  -2  18 106.306 5.41416   5
  -2   2  18 124.215 5.63769   5
  -2   2  18 109.364 5.23943   6
   2   2 -18 111.978 5.37422   7
  -2  -2  18 96.2895 3.75219   1
  -2  -2  18 113.932 5.46691   6
  -2  -2  18 108.066 3.93466   2
  -2  -2  16 146.991 4.83252   1
  -2   2  16 165.348 6.28301   6
   2   2 -16 157.893 6.39238   7
  -2   2  16 162.061 6.38152   5
  -2  -2  16 171.384 6.50874   5
  -2  -2  16 153.753 6.39747   6
  -2  -2  14 323.323 9.19440   1
  -2   2  14 339.966 10.3156   7
   2   2 -14 321.531 10.5364   7
   2   2 -14 336.348 10.5162   5
  -2   2  14 367.729 10.8365   5
  -2  -2  14 341.509 10.6497   5
   2  -2 -12 180.218 6.28419   6
  -2  -2  12 155.371 4.79772   1
  -2   2  12 173.795 5.92548   7
  -2   2  12 192.774 5.70545   2
  -2  -2  12 183.339 6.17627   5
  -2   2  10 75.1201 3.36207   7
   2  -2 -10 74.3512 3.55294   6
  -2   2  10 87.3636 3.29210   2
  -2  -2  10 77.3579 3.44854   5
   2   2 -10 73.2333 3.34675   5
  -2  -2   8 5.96095 1.33538   5
   2  -2  -8 5.29901 1.32929   2
  -2   2   8 6.76057 1.30296   2
   2  -2  -8 5.31786 1.38487   6
   2   2  -8 6.27186 1.34945   5
  -2  -2   6 1.94796 1.05899   5
   2  -2  -6 2.41074 1.20560   6
   2  -2  -6 2.39847 1.17788   2
   2   2  -6 2.60036 1.03973   5
  -2  -2   4 173.591 5.09225   1
  -2  -2   4 198.719 5.82826   4
   2  -2  -4 184.325 5.76993   2
  -2  -2   4 195.934 5.44760   5
  -2   2   4 181.084 5.61193   6
   2   2  -4 189.437 5.39102   5
   2   2  -2 735.690 20.0192   1
   2   2  -2 762.925 19.8876   5
  -2  -2   2 756.203 19.9613   1
   2   2  -2 694.598 20.4160   4
  -2   2   2 725.848 20.1049   6
  -2  -2   2 799.173 20.1100   7
   2  -2  -2 834.626 20.4528   2
  -2   2   0 1903.83 51.4403   6
   2   2   0 1990.28 51.9755   4
  -2   2   0 2038.47 51.7175   2
  -2   2   0 2054.53 51.9400   3
  -2  -2   0 1947.51 51.7644   8
  -2  -2   0 2005.22 51.3443   7
  -2  -2  -2 675.846 17.9117   8
  -2   2  -2 667.942 17.7427   2
  -2   2  -2 675.935 17.8212   5
  -2  -2  -2 651.717 17.2505   7
  -2   2  -4 317.642 8.86509   2
   2  -2   4 339.916 8.93134   2
  -2  -2  -4 312.261 9.09373   8
   2   2   4 281.047 9.06868   8
   2   2   4 317.688 9.30838   1
  -2   2  -4 327.634 9.10454   5
   2   2   6 2.10042 1.38681   1
  -2  -2  -6 2.40278 1.14177   8
   2   2   6 5.35994 1.34569   8
  -2  -2  -6 3.52026 0.85512   6
  -2   2  -6 2.15786 1.25729   5
  -2   2  -6 1.87483 0.78570   2
  -2   2  -8 179.179 6.03902   1
  -2   2  -8 181.503 6.03622   5
   2   2   8 158.536 5.79725   5
  -2  -2  -8 190.144 5.51361   6
   2   2   8 188.388 6.28012   1
   2   2   8 186.975 6.03384   8
  -2  -2 -10 8.62060 1.33274   6
  -2   2 -10 6.30551 1.82239   5
   2   2  10 7.67900 1.70295   5
   2   2  10 8.09726 1.98810   1
  -2   2 -10 7.55376 1.77763   1
   2   2  10 8.56377 1.85363   8
   2   2  10 6.40053 1.25408   6
  -2  -2 -12 132.658 4.60861   6
  -2   2 -12 122.259 5.11827   5
   2   2  12 133.116 5.12637   5
   2   2  12 120.725 4.90836   8
   2   2  12 127.745 4.46233   6
   2   2  12 127.302 5.36830   1
  -2  -2 -12 126.531 4.14406   7
   2  -2  14 129.480 5.94240   5
   2   2  14 160.263 6.04227   5
   2   2  14 165.249 6.34913   1
  -2  -2 -14 147.022 4.91645   7
  -2   2 -14 153.176 6.09353   5
   2  -2  14 146.416 5.20889   6
   2   2  14 153.618 5.26034   6
  -2  -2 -16 137.067 4.97240   7
  -2   2 -16 164.999 6.32240   5
   2   2  16 151.180 6.27877   1
  -2  -2 -16 135.799 4.17645   2
   2   2  16 156.113 6.20145   5
   2  -2  16 148.549 6.35361   5
  -2   2 -18 66.6864 4.57531   5
   2  -2  18 71.5810 4.75732   5
   2   2  18 73.0033 4.59887   5
   2   2  18 71.4453 4.70448   1
  -2  -2 -18 67.4538 3.37845   7
   2   2  18 67.5894 4.10594   8
   2  -2  20 42.3036 4.25481   5
   2   2  20 45.1025 4.34955   5
   2   2  20 36.1211 4.09759   1
   2   2  20 40.3944 3.67864   8
   2   2  20 45.5850 3.30868   6
   2  -2  20 37.6073 3.14487   6
  -2  -2 -20 35.6783 2.80869   7
   2  -2  22 0.37548 2.69248   6
   2   2  22 3.40923 3.39651   1
   2   2  22 1.11371 2.67169   6
   2   2  22 5.29862 3.64475   5
   2  -2  22 4.61154 3.66473   5
   2   2  22 1.67828 3.16128   8
  -2  -2 -22 1.72249 2.42211   7
   2  -2  24 36.2408 3.73167   6
   2   2  24 33.6186 3.63036   6
   2   2  24 38.6455 4.85858   5
   2   2  24 39.7005 4.84274   1
  -2  -2 -24 37.8463 3.36471   7
  -2   2 -24 35.7257 4.15932   7
   2   2  24 35.5920 4.26654   8
   2  -2  24 37.2803 5.05734   5
   2   2  26 73.4684 4.78524   6
  -2   2 -26 67.0758 4.99290   7
   2  -2  26 64.3492 4.68931   6
   2  -2  26 63.3047 6.17268   5
   2   2  26 73.4383 6.16674   5
   2   2  26 76.8085 5.85341   1
   2   2  26 69.4050 5.50734   8
   2   2  28 75.0186 5.14826   6
   2   2  28 86.4492 6.20052   8
   2  -2  28 71.1509 5.19395   6
  -2   3  27 1136.04 33.5427   1
  -2  -3  27 1198.92 35.0966   5
  -2   3  25 1030.18 30.0791   6
  -2  -3  25 1018.33 30.2590   6
  -2   3  25 1131.35 31.0156   5
  -2  -3  25 1044.02 30.7309   5
   2   3 -25 1034.33 30.5321   7
  -2  -3  23 657.916 20.4901   6
  -2  -3  23 687.499 18.1379   2
  -2   3  23 681.709 20.2820   6
  -2  -3  23 652.601 20.7667   5
  -2   3  23 677.036 20.8157   5
   2   3 -23 655.954 20.6085   7
  -2   3  21 546.724 16.7550   5
  -2  -3  21 510.753 16.3663   6
  -2  -3  21 523.951 14.4028   2
  -2   3  21 498.737 16.0148   6
  -2  -3  21 527.581 16.5952   5
   2   3 -21 517.634 16.3482   7
   2   3 -19 8.80347 3.14445   7
  -2  -3  19 4.49662 3.10774   5
  -2  -3  19 12.0240 3.17170   6
  -2   3  19 6.02146 2.82017   6
   2   3 -19 6.92772 3.01538   5
  -2   3  19 13.6184 3.27746   5
   2   3 -17 1.46146 2.56187   7
  -2   3  17 1.17748 2.22600   7
  -2  -3  17 2.38872 2.63127   5
   2  -3 -17 1.54732 2.42439   6
  -2   3  17-0.67979 2.31428   6
   2   3 -17 1.54207 2.47076   5
  -2   3  17-4.12588 2.89220   5
  -2   3  15 13.5780 2.22763   7
   2   3 -15 19.6441 2.74084   7
   2   3 -15 14.9817 2.44267   5
   2  -3 -15 12.7323 2.51419   6
  -2  -3  15 13.6459 2.53857   5
   2   3 -13 104.977 4.57169   5
  -2   3  13 105.310 4.39758   7
   2   3 -13 106.188 4.80510   7
   2  -3 -13 105.390 4.72922   6
   2  -3 -13 109.173 4.25890   2
  -2  -3  13 114.145 4.75953   5
   2  -3 -11 32.0677 2.59398   6
  -2   3  11 33.1293 2.33628   7
  -2  -3  11 33.5661 2.57115   5
   2  -3 -11 32.4011 2.31696   2
  -2  -3   9 78.8344 3.35608   5
   2   3  -9 71.6257 3.24607   5
   2  -3  -9 75.7160 3.51872   6
   2  -3  -9 71.8187 3.22680   2
   2  -3  -7 958.739 25.4449   6
   2   3  -7 920.049 25.0863   5
   2  -3  -7 930.071 25.2236   2
  -2  -3   7 934.958 25.1517   5
   2  -3  -5 4338.45 109.469   2
  -2  -3   5 4377.50 109.262   5
   2   3  -5 4154.14 108.588   1
   2   3  -5 4172.75 109.150   5
   2  -3  -3 7621.28 196.431   2
  -2  -3   3 7744.90 196.522   8
   2   3  -3 7534.56 196.671   4
   2   3  -3 7667.54 196.136   5
   2   3  -3 7653.77 195.936   1
  -2   3   3 7433.10 196.305   6
   2   3  -1 7469.38 192.796   1
   2   3  -1 7535.15 193.337   4
   2  -3  -1 7022.92 193.005   2
   2   3  -1 7563.04 192.696   7
  -2  -3   1 7563.73 193.234   8
  -2   3   1 7827.33 193.252   3
   2   3   1 9338.07 237.431   7
  -2  -3  -1 9262.90 238.152   8
  -2   3  -1 8954.23 238.185   3
   2   3   1 9220.14 238.346   4
   2  -3   3 4147.74 105.887   2
  -2   3  -3 4012.97 106.177   5
  -2  -3  -3 4179.42 106.213   8
  -2   3  -3 4068.68 105.360   8
   2  -3   5 3253.72 83.9344   2
   2   3   5 3007.06 84.3738   8
  -2  -3  -5 3271.12 84.3702   8
  -2  -3  -5 3283.05 83.9588   6
  -2   3  -5 3346.33 84.3494   5
   2  -3   7 2139.56 54.8482   2
  -2   3  -7 2120.85 55.4599   5
  -2  -3  -7 2109.20 54.9618   6
   2   3   7 2079.79 55.5351   8
  -2   3  -7 2051.35 55.4317   1
  -2   3  -9 1114.14 31.6924   1
  -2   3  -9 1175.26 31.8320   5
  -2  -3  -9 1180.77 31.3020   6
   2   3   9 1149.27 31.9453   1
   2  -3   9 1203.47 30.5588   8
   2   3   9 1133.67 31.8586   8
   2  -3   9 1182.09 30.9436   2
  -2  -3 -11 44.7640 2.45419   6
  -2   3 -11 32.5855 2.75403   5
   2   3  11 39.1052 2.91792   1
  -2   3 -11 35.6379 2.59174   1
  -2   3 -13 113.063 5.04543   5
   2   3  13 115.748 5.28765   1
  -2  -3 -13 106.961 3.71270   7
  -2  -3 -13 121.094 4.58324   6
   2   3  13 120.222 4.39659   6
   2   3  13 122.621 5.07291   5
  -2  -3 -15 9.74838 1.54939   7
   2   3  15 8.54182 2.39579   8
  -2  -3 -15 9.99663 2.19951   6
  -2   3 -15 5.06366 2.50017   5
   2   3  15 11.4230 2.62646   5
   2   3  15 11.4936 2.95415   1
  -2  -3 -17 48.1371 2.28041   2
   2  -3  17 52.9328 4.31910   5
   2   3  17 55.7103 3.74450   8
   2   3  17 54.0343 3.95288   5
  -2   3 -17 50.5995 4.01571   5
   2   3  17 60.2709 4.37086   1
   2   3  19 46.7847 3.26701   6
   2   3  19 44.1580 4.07341   5
  -2   3 -19 43.2011 4.07501   5
   2  -3  19 40.2667 4.23738   5
  -2  -3 -19 34.6933 1.78438   2
   2   3  19 46.1346 3.85785   8
   2  -3  19 39.6744 3.14512   6
   2   3  19 48.7174 4.31883   1
   2   3  21 153.678 7.21305   5
   2  -3  21 135.137 7.15056   5
   2   3  21 150.143 6.78649   8
   2  -3  21 135.005 5.97613   6
   2   3  21 160.861 7.38062   1
   2   3  21 155.837 6.13734   6
  -2   3 -21 150.548 7.13906   5
   2   3  23 592.509 17.7244   1
   2   3  23 547.228 17.6470   5
   2  -3  23 502.316 17.4891   5
   2  -3  23 524.305 16.2610   6
   2   3  23 547.934 17.0920   8
   2   3  23 557.185 16.3381   6
   2   3  25 846.308 23.8006   6
  -2   3 -25 800.586 24.3116   7
   2  -3  25 806.212 23.7470   6
   2   3  25 866.341 24.6946   8
   2   3  25 845.514 25.0006   1
   2   3  25 814.712 25.1760   5
   2  -3  25 809.613 25.2863   5
   2   3  27 881.539 25.0808   6
   2   3  27 891.265 26.7348   5
   2  -3  27 813.794 26.6539   5
   2  -3  27 844.404 25.0981   6
   2   3  27 914.528 26.0866   8
  -2  -4  28 319.069 13.0564   5
  -2   4  28 326.465 11.7825   1
  -2   4  26 493.902 16.3567   5
  -2  -4  26 432.395 15.8758   5
  -2  -4  24 195.154 8.90661   5
  -2   4  24 194.281 8.29809   6
   2   4 -24 179.552 8.50270   7
  -2   4  24 225.373 9.21238   5
  -2  -4  24 192.494 8.47980   6
  -2  -4  24 195.246 5.83475   2
  -2  -4  22 207.448 9.05441   5
  -2   4  22 223.143 8.65834   6
   2   4 -22 217.247 9.05437   7
   2   4 -22 252.697 9.26989   5
  -2   4  22 229.409 9.30519   5
  -2  -4  22 214.667 8.95352   6
  -2  -4  22 212.684 6.78893   2
   2   4 -20 142.857 6.54408   5
  -2   4  20 153.836 6.94463   5
  -2   4  20 132.233 6.23582   6
   2   4 -20 142.414 6.69762   7
  -2  -4  20 131.687 6.64608   5
   2  -4 -18 23.2935 3.35016   6
  -2  -4  18 24.1614 3.40227   5
   2   4 -18 23.8666 3.37005   5
  -2   4  18 26.8336 3.15370   6
   2   4 -18 26.5174 3.50880   7
  -2   4  18 24.8538 2.97277   7
  -2   4  16 15.9447 2.63898   6
   2   4 -16 13.4480 2.73061   5
  -2  -4  16 11.9839 2.90652   5
   2  -4 -16 13.6907 2.24835   2
   2   4 -16 13.8537 2.97954   7
  -2   4  16 9.83856 2.33608   7
   2  -4 -16 13.9210 2.83344   6
   2   4 -14 4.90199 2.29133   5
   2   4 -14 7.73287 2.45810   7
  -2   4  14 9.25781 2.05887   7
   2  -4 -14 4.12734 2.13018   6
   2  -4 -14 7.27078 2.06345   2
  -2  -4  14 9.90455 2.51482   5
  -2  -4  12 20.8172 2.51600   5
   2  -4 -12 22.4204 2.42820   6
  -2   4  12 25.8027 2.36837   7
   2  -4 -12 18.7583 2.15044   2
  -2  -4  10 181.361 6.40353   5
   2  -4 -10 181.414 6.16175   2
   2  -4 -10 176.041 5.09932   4
   2  -4 -10 204.261 6.71535   6
   2  -4  -8 226.540 7.55216   2
   2  -4  -8 239.401 7.86805   6
  -2  -4   8 243.406 7.65115   5
   2   4  -8 244.684 7.61079   5
   2   4  -6 1314.54 34.6594   1
   2  -4  -6 1379.63 35.7419   2
   2  -4  -6 1374.73 35.8841   6
  -2  -4   6 1427.72 35.7716   5
   2   4  -6 1363.42 35.5568   5
  -2   4   4 245.959 7.06957   6
   2  -4  -4 222.813 7.04588   2
   2   4  -4 236.072 6.92547   5
  -2   4   4 215.071 6.02764   4
   2   4  -4 228.405 7.34932   4
   2  -4  -2 1675.17 43.8917   2
  -2  -4   2 1664.34 44.0299   8
   2   4  -2 1643.05 44.1082   4
   2  -4  -2 1656.58 44.0104   3
   2   4   0 5074.35 131.084   4
  -2  -4   0 5002.47 130.949   8
   2  -4   0 5077.61 130.988   3
   2   4   2 672.992 18.5229   4
  -2   4  -2 661.140 18.4387   5
  -2  -4  -2 665.905 18.3960   8
  -2   4  -2 650.389 17.6059   8
   2  -4   4 3323.40 87.4412   2
  -2  -4  -4 3432.95 87.9077   8
  -2   4  -4 3412.69 87.8250   5
  -2   4  -4 3345.89 86.9100   8
  -2  -4  -6 1775.88 45.2095   8
   2  -4   6 1692.02 44.0576   8
  -2  -4  -6 1765.46 45.2613   4
   2  -4   6 1663.11 44.5016   2
  -2  -4  -6 1753.39 44.7387   6
  -2   4  -6 1721.89 45.0845   5
   2  -4   8 307.005 8.37380   8
  -2  -4  -8 317.247 9.16637   6
  -2   4  -8 299.990 9.63456   5
   2  -4   8 300.557 8.85377   2
  -2   4 -10 76.4458 3.64133   1
   2  -4  10 80.4780 2.61533   8
   2  -4  10 70.9348 2.93530   2
  -2  -4 -10 79.5316 3.41182   6
  -2   4 -10 73.5433 3.87534   5
   2  -4  12 15.7584 1.45841   2
   2  -4  12 17.8814 1.36298   8
  -2  -4 -12 16.6548 2.11098   6
  -2   4 -12 18.4188 2.60523   5
   2   4  14 5.68868 2.66368   1
  -2  -4 -14 3.98078 2.03230   6
   2   4  14 2.59560 2.43177   8
   2   4  14 4.46971 2.37892   5
  -2   4 -14-0.27521 2.40696   5
   2   4  16 6.91528 2.17704   6
   2   4  16 6.00161 2.96083   1
  -2   4 -16 2.28719 2.22097   1
  -2  -4 -16 7.38192 2.43366   6
   2   4  16 4.35089 2.63190   8
  -2   4 -16 4.65610 2.76882   5
   2   4  16 5.85650 2.64300   5
   2   4  18 3.16611 2.35194   6
   2   4  18 1.90317 3.18973   1
  -2   4 -18 0.82772 2.98375   5
   2   4  18-0.16719 3.02510   5
  -2  -4 -18-0.13373 2.62408   6
   2   4  18 2.25954 2.89739   8
   2   4  20 39.6792 4.11165   8
   2   4  20 43.1437 4.34168   5
   2  -4  20 30.6019 4.37865   5
  -2   4 -20 33.9516 4.19753   5
   2   4  20 47.2381 3.50698   6
  -2  -4 -20 36.3917 2.20941   2
   2   4  20 36.9551 4.45178   1
   2  -4  20 35.3775 3.35026   6
   2  -4  22 90.1490 6.31752   5
   2   4  22 99.0035 6.07799   5
  -2   4 -22 94.8634 6.04200   5
   2   4  22 105.672 6.49317   1
   2   4  22 101.821 5.04943   6
   2   4  22 104.370 5.91048   8
   2  -4  22 86.2421 4.89995   6
   2   4  24 194.328 8.47802   8
   2   4  24 195.675 7.59209   6
   2  -4  24 180.638 9.00974   5
   2  -4  24 174.607 7.41143   6
   2   4  24 186.820 8.80704   5
   2   4  24 189.402 8.95417   1
   2  -4  26 287.496 12.4144   5
   2   4  26 315.174 10.9034   6
   2  -4  26 300.443 10.9545   6
   2   4  26 335.088 12.0046   8
   2   4  26 329.566 12.5448   5
  -2  -5  27 141.199 8.44820   5
  -2   5  27 160.803 8.73674   5
  -2  -5  25 113.305 3.84440   2
  -2  -5  25 124.689 7.49276   5
  -2   5  25 143.313 7.59898   5
   2   5 -23 117.859 6.80997   7
  -2  -5  23 115.663 6.62663   6
  -2   5  23 137.878 7.26029   5
   2   5 -23 124.874 6.76999   5
  -2  -5  23 118.115 4.37680   2
  -2   5  23 126.459 6.42232   6
  -2  -5  23 108.597 6.88069   5
   2  -5 -21 61.9530 5.12377   6
  -2   5  21 68.6384 5.37244   5
   2   5 -21 58.0238 4.87940   5
   2   5 -21 75.1626 5.36485   7
  -2  -5  21 70.4296 5.37006   5
  -2   5  21 69.9499 4.78414   6
   2  -5 -19 4.79643 2.98573   6
   2   5 -19 7.64245 3.25210   5
  -2   5  19 4.93243 2.56995   7
   2   5 -19 6.86160 3.31949   7
  -2  -5  19 2.60808 3.50811   5
  -2   5  19 6.49607 2.82584   6
  -2  -5  17 38.0840 4.00425   5
   2  -5 -17 40.7593 3.20569   2
   2   5 -17 39.3558 3.60426   5
   2   5 -17 32.7068 3.90340   7
   2  -5 -17 38.0773 3.88106   6
  -2   5  17 38.7598 3.51733   6
  -2   5  17 39.3601 3.15714   7
  -2  -5  15 110.219 5.50719   5
   2  -5 -15 110.288 3.87528   4
   2  -5 -15 106.406 4.79062   2
   2  -5 -15 110.236 5.46664   6
   2   5 -15 113.572 5.54745   7
  -2   5  15 110.779 4.77049   7
   2   5 -15 101.531 5.10090   5
   2  -5 -13 9.87599 2.46134   6
   2  -5 -13 11.6159 2.18542   2
  -2   5  13 13.3434 2.28334   7
  -2  -5  13 11.1557 2.59072   5
   2  -5 -13 12.2612 1.24677   4
   2   5 -13 10.7061 2.42934   5
  -2  -5  11 237.486 8.20511   5
   2  -5 -11 239.776 7.93258   2
   2   5 -11 226.438 7.98629   5
   2  -5 -11 250.935 8.40784   6
   2  -5 -11 238.695 6.58897   4
  -2  -5   9 66.8681 3.61459   5
   2  -5  -9 71.9203 3.72370   6
   2  -5  -9 69.7441 3.44830   2
  -2  -5   7 726.205 20.7495   5
   2  -5  -7 733.027 20.7075   2
   2   5  -7 713.022 20.5444   5
   2  -5  -7 780.601 20.9109   6
   2   5  -7 775.624 21.2427   4
   2   5  -5 485.419 12.6913   3
   2  -5  -5 479.792 14.0607   2
   2   5  -5 468.322 13.7562   5
  -2   5   5 480.649 12.7641   4
   2   5  -5 471.348 14.2956   4
   2  -5  -3 344.635 10.4439   3
   2  -5  -3 369.013 10.5787   2
   2   5  -3 345.681 10.2546   5
   2   5  -3 311.974 10.4234   4
  -2  -5   1 497.620 13.1684   3
   2  -5  -1 501.336 14.4494   3
  -2  -5   1 492.366 14.4399   8
  -2   5   1 509.416 14.0102   8
   2   5  -1 505.807 14.5990   4
  -2   5  -1 1075.32 29.1539   8
  -2  -5  -1 1103.57 29.8851   8
   2   5   1 1135.10 29.9882   4
   2   5   3 892.000 24.7244   4
   2  -5   3 932.692 24.4713   2
  -2   5  -3 896.439 24.6500   5
  -2   5  -3 870.710 23.7364   8
  -2  -5  -3 882.622 24.6053   8
   2  -5   5 907.325 23.4030   2
  -2  -5  -5 842.818 23.6701   8
  -2   5  -5 819.983 22.5679   8
  -2   5  -5 833.660 23.7406   5
  -2  -5  -5 889.530 23.6243   4
   2  -5   7 205.288 6.42560   2
   2  -5   7 193.740 5.89018   8
  -2  -5  -7 193.016 6.46189   6
  -2   5  -7 186.640 6.85899   5
  -2   5  -9 3.43393 2.02903   5
   2  -5   9 2.47968 1.40769   2
  -2  -5  -9 2.48547 1.68459   6
   2  -5   9 4.27946 1.09511   8
   2  -5  11 15.9915 1.74621   2
   2   5  11 16.8721 2.57978   8
  -2  -5 -11 15.3853 2.10738   6
  -2   5 -11 19.3068 2.74702   5
   2  -5  11 15.5761 1.38494   8
  -2  -5 -13 10.6272 2.62325   4
   2  -5  13 7.19407 1.34697   8
   2   5  13 8.95376 2.69281   8
   2  -5  13 7.59684 1.56650   2
  -2  -5 -13 6.85759 2.12272   6
  -2   5 -13 10.5044 2.65259   5
  -2   5 -15 71.2461 4.46813   5
  -2  -5 -15 72.5042 4.43235   4
   2  -5  15 68.0134 2.79240   2
   2   5  15 66.1453 4.27999   8
   2  -5  15 73.4127 2.93884   8
  -2  -5 -15 74.7831 4.10962   6
  -2   5 -17 1.33384 3.01916   5
   2   5  17 8.19683 3.13154   5
   2  -5  17 6.24628 1.67690   8
   2   5  17 3.55668 2.96678   8
  -2   5 -17 5.31053 2.45998   1
   2   5  17 5.69667 3.32827   1
  -2  -5 -17 2.70943 2.55219   6
   2   5  19 2.48645 3.72404   1
  -2   5 -19-3.41657 3.42716   5
   2   5  19-0.36791 3.39957   5
   2  -5  19 0.83032 1.82813   8
   2   5  19 5.28036 3.36496   8
  -2  -5 -19-0.29541 2.80867   6
  -2  -5 -19 1.52284 1.94580   2
  -2  -5 -21 21.7588 3.80253   6
   2  -5  21 18.4266 3.25492   6
   2  -5  21 24.1143 2.42263   8
   2   5  21 27.3036 4.18891   8
   2   5  21 27.6081 4.68936   1
   2   5  21 27.4052 4.33350   5
  -2   5 -21 26.4938 4.20740   5
  -2  -5 -21 22.8199 2.20188   2
   2  -5  23 54.6032 3.20717   8
   2   5  23 63.7765 5.54138   5
   2  -5  23 54.3894 5.75423   5
   2   5  23 66.4809 5.98332   1
  -2  -5 -23 44.4932 2.59349   2
   2   5  23 70.1145 5.29653   8
   2  -5  23 46.9303 4.19403   6
   2   5  25 145.099 7.40853   8
   2  -5  25 130.469 6.50216   6
   2  -5  25 123.328 5.08336   8
   2  -5  25 124.638 8.11187   5
   2   5  25 142.275 7.84814   5
   2  -5  27 134.138 6.73586   6
   2  -6 -26 164.001 6.06214   4
  -2   6  26 183.867 8.78694   5
  -2  -6  26 164.069 8.68164   5
  -2   6  24 15.5269 4.81397   5
  -2  -6  24 10.8008 4.75667   5
  -2  -6  22 12.4993 4.35871   5
   2   6 -22 14.2375 3.88359   5
  -2   6  22 9.67950 4.15305   5
   2  -6 -22 18.9376 4.35280   6
  -2   6  22 16.2206 3.64065   6
   2   6 -22 20.4935 4.29173   7
  -2  -6  20 243.142 10.1335   5
   2  -6 -20 255.355 8.11828   4
   2  -6 -20 255.363 8.98930   2
   2   6 -20 257.397 9.87562   5
  -2   6  20 263.906 9.60240   6
   2  -6 -20 257.902 10.0733   6
   2   6 -20 246.143 10.0825   7
  -2   6  20 277.286 9.15517   7
   2   6 -18 573.112 17.5840   5
   2  -6 -18 566.739 15.8872   4
   2  -6 -18 555.315 16.9178   2
  -2  -6  18 581.795 18.0273   5
  -2   6  18 591.099 17.4767   6
  -2   6  18 580.353 16.8900   7
   2   6 -18 570.327 17.9373   7
   2  -6 -18 574.200 17.8976   6
   2  -6 -16 885.006 25.7776   6
   2   6 -16 881.925 25.4753   5
   2  -6 -16 867.564 24.9517   2
  -2   6  16 923.779 25.4673   6
  -2  -6  16 863.283 25.7739   5
  -2   6  16 911.075 24.9047   7
   2  -6 -16 891.386 23.7800   4
  -2   6  14 1648.64 43.5638   7
   2  -6 -14 1610.41 43.6242   2
   2   6 -14 1553.77 43.8564   5
   2  -6 -14 1624.81 42.2476   4
  -2  -6  14 1634.00 44.2595   5
   2  -6 -14 1629.02 44.3363   6
   2  -6 -12 1316.74 36.8926   2
  -2  -6  12 1363.91 37.0187   8
   2   6 -12 1293.64 37.0337   5
   2  -6 -12 1369.84 35.3915   4
  -2  -6  12 1361.83 37.4311   5
   2  -6 -12 1441.97 37.5734   6
  -2  -6  10 1245.80 34.2452   5
   2   6 -10 1191.67 33.8326   5
   2  -6 -10 1281.63 34.2774   6
  -2  -6  10 1252.24 33.8555   8
  -2   6  10 1238.68 33.8998   6
   2  -6 -10 1251.10 33.8607   2
   2   6  -8 474.252 14.6516   4
   2  -6  -8 461.092 14.1339   2
  -2  -6   8 484.016 14.1226   8
   2  -6  -8 479.376 14.2637   6
   2  -6  -6 3.17068 1.81386   6
   2   6  -6 5.06162 2.02545   4
  -2   6   6 4.10101 0.96025   4
   2   6  -6 2.96226 0.86765   3
   2  -6  -6 3.35787 2.01079   2
   2   6  -4 166.627 6.00162   5
   2  -6  -4 176.611 6.33239   2
  -2   6   4 165.778 5.02052   4
   2   6  -4 161.408 6.33342   4
   2  -6  -4 155.157 6.00131   3
  -2   6   4 166.649 5.85787   8
   2  -6  -2 645.416 18.7445   3
   2  -6  -2 679.590 19.0838   2
   2   6  -2 657.113 18.9295   4
  -2   6   2 659.451 18.3338   8
  -2   6   0 1908.93 48.7668   8
  -2  -6   0 1844.90 49.3241   8
  -2  -6   0 1775.25 48.0382   3
  -2   6   0 1988.41 49.3187   3
   2  -6   0 1862.57 49.3148   3
   2   6   0 1850.64 49.4305   4
  -2   6  -2 497.426 14.3453   3
  -2   6  -2 473.223 13.6807   8
  -2  -6  -2 492.020 14.4931   8
   2   6   2 501.486 14.5359   4
   2   6   4 406.873 12.5450   4
  -2  -6  -4 403.647 12.5164   8
  -2   6  -4 398.658 11.5016   8
  -2   6  -4 402.365 12.4779   5
  -2   6  -4 426.498 12.3810   3
   2  -6   6 24.7036 2.50850   2
   2  -6   6 22.4190 1.99118   8
  -2   6  -6 23.0914 2.63493   5
  -2   6  -6 20.4466 1.65073   8
  -2  -6  -6 18.9678 2.51324   8
  -2  -6  -8 130.214 5.08455   6
   2  -6   8 134.010 4.51124   8
   2   6   8 121.962 5.46180   8
  -2   6  -8 121.231 5.40053   5
   2  -6   8 123.629 5.06604   2
   2  -6  10 407.553 12.0570   2
  -2  -6 -10 406.449 12.3476   6
  -2   6 -10 393.232 12.7688   5
   2   6  10 425.986 12.9360   8
   2  -6  10 408.068 11.4432   8
   2  -6  12 1458.94 38.7048   8
   2   6  12 1460.42 40.2846   8
  -2  -6 -12 1543.65 40.1436   4
  -2  -6 -12 1525.43 39.9212   6
  -2   6 -12 1469.87 40.3479   5
   2  -6  12 1432.13 39.0996   2
   2  -6  14 1134.14 30.7956   8
   2   6  14 1186.66 32.5916   8
  -2  -6 -14 1247.87 32.5951   4
  -2  -6 -14 1255.40 32.3291   6
  -2   6 -14 1170.07 32.6205   5
   2  -6  14 1116.52 31.0711   2
  -2   6 -16 1308.01 36.2570   5
  -2   6 -16 1293.68 35.3736   1
   2   6  16 1333.27 36.1470   8
   2  -6  16 1278.74 34.2952   8
  -2  -6 -16 1420.26 36.2824   4
   2  -6  16 1238.23 34.3225   2
  -2  -6 -16 1369.01 35.9014   6
   2   6  18 782.870 22.8301   8
  -2   6 -18 752.372 22.9079   5
  -2   6 -18 728.630 21.7499   1
   2   6  18 743.793 23.2927   1
   2  -6  18 756.892 20.8452   8
  -2  -6 -18 828.915 22.9334   4
  -2  -6 -18 814.872 22.5862   6
   2   6  18 802.389 23.1192   5
  -2  -6 -20 333.134 11.0234   6
   2  -6  20 299.641 9.07352   8
  -2   6 -20 313.533 11.3017   5
   2   6  20 320.704 11.5329   5
  -2  -6 -20 329.980 11.3031   4
   2   6  20 290.518 11.6825   1
  -2  -6 -20 282.811 9.46700   2
   2   6  20 309.626 11.0818   8
   2   6  22 78.9967 5.67332   8
   2   6  22 84.2736 6.01290   5
  -2  -6 -22 60.7751 3.56670   2
  -2  -6 -22 84.8178 5.52349   6
   2  -6  22 76.6199 4.93280   6
  -2  -6 -22 78.5647 5.60514   4
   2  -6  22 73.2134 3.47325   8
   2   6  24 4.44468 4.27071   8
   2  -6  24-0.25576 4.99671   5
   2  -6  24 2.55269 3.50571   6
   2   6  24 2.55714 4.52177   5
   2  -6  24 2.76079 2.19323   8
  -2  -6 -24 4.08797 4.13509   4
   2  -6  26 61.5693 5.09195   6
  -2  -7  29 4.54029 4.37342   8
   2  -7 -25 4.71883 4.52079   6
  -2   7  25 12.1363 4.99844   5
  -2  -7  25 7.76577 4.97718   5
  -2  -7  23 77.2619 6.67022   5
  -2   7  23 85.4629 6.58022   5
   2  -7 -23 96.0822 6.53105   6
  -2  -7  21 59.0828 5.71592   5
   2   7 -21 60.0310 5.19457   5
   2  -7 -21 67.5143 3.36692   4
   2  -7 -21 64.3747 4.50946   2
   2  -7 -21 59.9834 5.37089   6
  -2   7  21 69.6741 4.99527   6
   2   7 -21 68.9433 5.75759   7
  -2   7  21 73.1134 4.44989   7
  -2   7  19 754.730 21.3171   6
   2   7 -19 703.930 21.3598   5
   2  -7 -19 674.599 20.5944   2
  -2  -7  19 689.854 21.7923   5
   2  -7 -19 728.592 21.7927   6
   2  -7 -19 708.455 19.3212   4
   2   7 -19 682.753 21.7954   7
  -2   7  19 733.431 20.5130   7
  -2   7  17 651.540 19.0262   6
  -2  -7  17 610.880 19.4086   5
   2   7 -17 602.953 18.9679   5
  -2   7  17 628.300 18.2762   7
   2  -7 -17 617.143 18.5477   2
  -2  -7  17 633.044 18.6966   8
   2  -7 -17 629.340 16.9990   4
   2  -7 -17 639.149 19.4269   6
   2   7 -15 723.123 21.9892   5
  -2   7  15 794.108 21.5676   7
   2  -7 -15 767.667 20.0795   4
   2  -7 -15 709.506 21.6737   2
   2  -7 -15 800.733 22.6302   6
  -2  -7  15 714.298 22.4083   5
  -2  -7  15 736.664 21.7184   8
  -2  -7  13 1103.94 30.6016   8
   2  -7 -13 1119.39 28.8772   4
   2   7 -13 1065.36 30.8016   5
  -2  -7  13 1089.25 31.2404   5
   2  -7 -13 1162.81 31.3173   6
   2  -7 -13 1038.43 30.4974   2
  -2  -7  11 582.047 18.3150   5
   2   7 -11 621.844 18.0983   5
   2  -7 -11 595.503 17.9798   2
  -2  -7  11 618.323 17.8851   8
   2   7 -11 596.105 18.6805   4
   2  -7 -11 656.137 18.4975   6
  -2  -7   9 512.739 15.1519   8
   2  -7  -9 511.637 15.4500   6
   2  -7  -9 506.858 15.4019   2
   2   7  -9 509.122 15.8155   4
   2   7  -9 490.255 15.1242   5
   2   7  -7 297.350 9.60891   5
   2   7  -7 295.716 8.26820   3
   2   7  -7 286.129 10.0981   4
   2  -7  -7 303.515 9.95937   2
   2  -7  -7 285.527 9.82826   6
  -2   7   7 306.083 9.58091   8
  -2  -7   7 305.290 9.67936   8
  -2   7   7 276.944 8.25579   4
   2  -7  -5 157.668 6.29196   2
   2  -7  -5 144.315 5.81490   3
  -2   7   5 145.828 4.72999   4
   2   7  -5 143.631 6.06315   4
  -2   7   5 159.062 5.81080   8
  -2  -7   5 135.741 5.77760   8
   2  -7  -3 59.1565 3.53016   3
  -2   7   3 67.5779 3.49622   8
   2   7  -3 65.4812 3.77531   8
  -2   7   3 65.7898 2.81906   4
   2   7  -3 63.2216 3.84783   4
   2   7  -1 26.0025 2.65684   8
  -2   7   1 28.7903 2.40020   8
   2   7  -1 25.1429 2.68255   4
   2  -7  -1 26.0225 2.67908   3
  -2  -7   1 23.1806 1.47649   3
  -2   7  -1 135.528 5.41219   3
  -2   7  -1 136.194 4.94158   8
  -2  -7  -1 137.180 5.68103   8
   2   7   1 126.415 5.48884   4
  -2   7  -3 4.15666 2.10416   3
  -2   7  -3 5.08425 2.40914   5
   2   7   3 3.29130 2.14717   4
  -2   7  -3 3.31678 1.61772   8
  -2  -7  -3 2.14004 2.16419   8
  -2   7  -5 19.4564 2.70913   5
  -2   7  -5 18.3881 2.49681   3
   2   7   5 20.8888 2.82351   4
  -2  -7  -5 20.6825 2.78232   8
  -2   7  -5 20.6139 1.94791   8
  -2   7  -7 242.157 8.76130   5
   2  -7   7 248.439 7.85794   8
  -2  -7  -7 249.060 8.42406   6
   2  -7   9 326.519 10.6872   2
  -2  -7  -9 348.475 10.7471   6
   2  -7   9 331.090 9.92215   8
   2   7   9 330.016 11.0705   8
  -2  -7  -9 338.237 10.7075   4
  -2   7  -9 320.947 11.0063   5
  -2  -7 -11 771.867 22.0993   6
   2  -7  11 778.109 21.8020   2
   2  -7  11 775.109 21.0975   8
   2   7  11 772.700 22.5427   8
  -2  -7 -11 801.019 22.2213   4
  -2   7 -11 744.094 22.4709   5
  -2  -7 -13 1036.15 27.5402   4
  -2   7 -13 937.959 27.7096   5
   2  -7  13 955.017 26.5382   2
   2  -7  13 937.694 26.0067   8
   2   7  13 1003.77 27.7620   8
  -2  -7 -13 1014.81 27.3722   6
  -2   7 -15 573.742 17.0922   1
   2  -7  15 567.671 16.4802   2
  -2  -7 -15 633.639 17.8327   4
  -2  -7 -15 631.874 17.7638   6
   2  -7  15 560.958 16.0900   8
   2   7  15 615.068 18.0645   8
  -2   7 -15 579.342 18.0440   5
  -2   7 -17 890.347 25.6562   5
   2  -7  17 833.660 23.5309   2
  -2  -7 -17 955.422 25.4208   6
  -2   7 -17 857.873 24.4523   1
   2  -7  17 836.333 23.3589   8
   2   7  17 889.693 25.4282   8
  -2  -7 -17 953.836 25.3372   4
  -2   7 -19 458.221 15.2344   5
   2   7  19 478.014 15.0785   8
   2  -7  19 425.385 12.7730   8
  -2  -7 -19 512.673 15.0451   6
  -2   7 -19 438.763 13.8091   1
  -2  -7 -19 501.576 15.0024   4
   2   7  21 414.289 14.2960   5
  -2  -7 -21 468.572 14.0550   4
  -2  -7 -21 436.383 13.8356   6
   2  -7  21 374.644 11.4615   8
   2   7  21 419.821 14.0219   8
  -2  -7 -21 390.654 12.2942   2
  -2  -7 -23 53.5939 5.05997   4
   2  -7  23 46.6028 2.86418   8
  -2  -7 -23 54.8977 5.21112   6
   2   7  23 53.2382 5.74392   5
   2  -7  25-1.90800 3.94073   6
   2   7  25 3.48199 5.08230   5
  -2  -7 -25 6.96401 4.18977   4
  -2  -8  28 6.92046 4.21025   8
  -2  -8  26 1.56571 3.98063   8
   2  -8 -26-0.26466 4.84300   6
  -2  -8  24-1.05178 5.05165   5
   2  -8 -24 1.27011 2.18697   4
  -2  -8  24 3.06106 3.84140   8
   2  -8 -24 3.51697 4.46913   6
  -2   8  22 83.6665 4.91925   7
   2  -8 -22 76.8006 5.08816   2
  -2  -8  22 79.9142 5.36979   8
   2  -8 -22 66.9188 5.85046   6
  -2  -8  22 74.7487 6.52446   5
   2  -8 -22 81.7162 3.51886   4
  -2   8  20 71.1164 5.30951   6
   2   8 -20 69.4160 5.42076   5
  -2  -8  20 78.2374 5.08743   8
   2  -8 -20 77.4407 5.08560   2
  -2  -8  20 68.8563 6.21190   5
   2  -8 -20 82.3214 3.29329   4
   2  -8 -20 89.6395 5.92923   6
   2   8 -20 76.6160 6.19378   7
  -2   8  20 80.4079 4.69143   7
  -2   8  18 479.441 14.9965   6
  -2  -8  18 433.726 15.6449   5
   2   8 -18 476.455 15.2778   5
   2  -8 -18 476.492 12.7587   4
   2  -8 -18 441.621 14.6113   2
   2  -8 -18 449.888 15.4215   6
  -2  -8  18 445.861 14.5907   8
  -2   8  18 467.254 14.2085   7
   2   8 -16 593.848 19.2603   5
   2  -8 -16 692.068 20.0817   6
   2  -8 -16 650.607 17.1102   4
  -2  -8  16 622.890 18.9485   8
   2  -8 -16 614.523 19.0829   2
  -2  -8  16 613.196 19.9761   5
  -2   8  16 659.233 18.7443   7
  -2  -8  14 508.495 15.3773   8
   2  -8 -14 539.594 16.2099   6
  -2  -8  14 473.469 16.0748   5
   2   8 -14 482.567 15.6364   5
   2  -8 -14 493.308 15.4256   2
  -2  -8  12 690.882 20.2542   8
   2  -8 -12 711.715 20.9006   6
   2  -8 -12 667.780 20.4351   2
   2   8 -12 694.491 21.1926   4
   2   8 -12 680.830 20.4652   5
  -2   8  12 724.504 20.6034   8
  -2  -8  10 498.528 15.1420   8
   2  -8 -10 486.285 15.4507   6
   2  -8 -10 497.529 15.5675   2
   2   8 -10 498.701 15.9154   4
  -2   8  10 504.740 15.2840   8
   2   8 -10 484.097 15.2091   5
   2   8  -8 311.866 10.9518   5
   2   8  -8 321.829 9.50691   3
  -2   8   8 339.619 10.9558   8
  -2  -8   8 345.001 11.0369   8
   2  -8  -8 346.770 11.5345   2
   2  -8  -8 366.227 11.3314   6
   2   8  -8 340.016 11.5993   4
  -2   8   6 146.992 5.09447   4
   2  -8  -6 150.556 6.30487   3
  -2   8   6 157.789 6.21869   8
  -2  -8   6 157.596 6.35329   8
   2   8  -6 161.313 6.42947   5
   2  -8  -6 161.350 6.98074   2
   2   8  -6 157.990 6.70943   4
  -2  -8   4 170.664 6.80127   8
  -2   8   4 177.649 6.60632   8
   2   8  -4 178.931 6.88058   5
   2  -8  -4 201.295 6.98832   3
  -2   8   4 164.143 5.70854   4
   2   8  -4 169.769 7.02417   4
  -2   8   2 4.22090 2.14263   8
   2   8  -2 3.46422 2.27547   4
  -2   8   2 2.48965 1.68055   4
   2  -8  -2 3.04115 2.15608   3
   2   8  -2 2.69894 2.43316   8
  -2  -8   0 95.6012 3.54423   3
   2   8   0 93.5913 4.83258   4
   2   8   0 103.717 5.00678   8
  -2  -8   0 99.6885 4.76150   4
  -2   8   0 100.314 4.37870   8
  -2  -8  -2 40.9018 3.18371   4
  -2   8  -2 53.3331 3.44801   3
   2   8   2 49.4757 3.63218   4
   2   8   2 46.6300 3.63709   8
  -2  -8  -2 46.8141 3.67553   8
  -2   8  -2 48.3215 3.00920   8
  -2   8  -4 2.01183 2.22815   3
  -2  -8  -4 6.97631 2.67910   8
  -2   8  -4 6.67428 1.95220   8
   2   8   4 6.21283 2.70183   8
  -2   8  -4 2.21225 2.56548   5
  -2  -8  -4 4.52018 2.20144   4
   2   8   4 3.50883 2.45535   4
  -2  -8  -6 94.2844 5.04070   8
  -2   8  -6 89.5703 3.85419   8
  -2   8  -6 92.1672 4.56625   3
  -2   8  -6 73.0752 4.63158   5
   2   8   6 94.4476 4.95250   4
  -2  -8  -6 82.2875 4.32265   4
  -2  -8  -8 302.758 10.1289   4
  -2  -8  -8 324.344 10.4443   6
   2  -8   8 315.520 9.75815   8
  -2   8  -8 297.777 10.3151   3
  -2   8  -8 317.745 10.8200   5
   2  -8  10 1011.74 29.3483   2
  -2  -8 -10 1060.20 29.3675   6
  -2   8 -10 1042.46 29.7215   5
   2  -8  10 1057.90 28.4645   8
   2   8  10 1052.41 29.7136   8
  -2  -8 -10 1053.71 29.1937   4
  -2  -8 -12 382.085 11.9329   4
   2  -8  12 357.145 11.6530   2
  -2  -8 -12 381.786 12.0461   6
  -2   8 -12 362.357 12.4183   5
   2   8  12 387.255 12.5086   8
   2  -8  12 348.801 10.8410   8
  -2   8 -14 426.207 14.0257   5
  -2   8 -14 407.825 12.9104   1
  -2  -8 -14 438.546 13.3896   4
   2  -8  14 415.048 12.6901   2
  -2  -8 -14 462.109 13.6957   6
   2   8  14 439.280 13.9156   8
   2  -8  14 382.179 11.9687   8
  -2   8 -16 711.019 20.2155   1
  -2  -8 -16 786.465 21.0329   4
   2   8  16 701.607 21.1679   8
   2  -8  16 652.210 19.1745   8
  -2  -8 -16 768.312 21.2120   6
   2  -8  16 678.563 19.6523   2
  -2   8 -16 704.653 21.3708   5
  -2   8 -18 310.237 11.7180   5
  -2  -8 -18 357.618 11.3404   4
  -2  -8 -18 365.294 11.7027   6
   2  -8  18 302.947 9.66292   2
  -2   8 -18 334.599 10.5943   1
   2   8  18 315.933 11.6194   8
   2  -8  18 295.935 9.40389   8
   2  -8  20 101.464 4.33164   8
   2   8  20 111.654 6.58791   8
  -2  -8 -20 134.481 6.70145   6
  -2   8 -20 117.142 5.44079   1
  -2  -8 -20 142.307 6.53272   4
  -2  -8 -22 135.849 6.77764   4
  -2  -8 -22 144.420 7.06642   6
   2   8  22 134.243 7.48662   5
   2  -8  22 99.6864 4.31996   8
  -2  -8 -24 20.3793 4.49255   4
   2   8  24 20.3722 5.30691   5
  -2  -8 -24 14.5121 4.73621   6
  -2  -9  27 43.5206 5.08060   8
  -2  -9  25 11.3698 4.05730   8
   2  -9 -23 4.13477 1.80937   4
   2  -9 -23 1.21442 3.73223   2
   2  -9 -23-2.01967 4.49181   6
  -2  -9  23 5.84754 3.73647   8
  -2  -9  23 0.27504 5.20625   5
  -2   9  21 226.245 8.16643   7
   2  -9 -21 196.626 8.56911   2
  -2  -9  21 212.103 10.3216   5
   2  -9 -21 213.456 6.38297   4
  -2  -9  21 219.753 8.66700   8
   2  -9 -21 219.114 9.81108   6
  -2  -9  19 388.131 14.6867   5
   2   9 -19 393.448 13.8765   5
   2  -9 -19 404.901 14.3735   6
   2  -9 -19 403.984 11.0617   4
  -2  -9  19 400.955 13.2507   8
   2  -9 -19 389.079 13.4113   2
  -2   9  19 418.193 12.7565   7
   2  -9 -17 875.630 26.5851   2
   2   9 -17 871.592 26.8206   5
   2  -9 -17 958.489 27.6310   6
  -2  -9  17 918.800 26.4828   8
  -2   9  17 980.277 26.1437   7
   2   9 -15 1122.26 32.9435   5
  -2  -9  15 1142.09 32.5253   8
   2  -9 -15 1141.14 32.7074   2
   2   9 -15 1176.58 33.7224   4
  -2   9  15 1182.38 33.0859   8
   2  -9 -15 1224.68 33.5648   6
  -2  -9  13 1323.54 36.9295   8
   2  -9 -13 1364.40 37.6284   6
   2  -9 -13 1317.47 37.2905   2
   2   9 -13 1334.34 37.9875   4
  -2   9  13 1376.25 37.3210   8
   2   9 -13 1296.93 37.2318   5
   2   9 -11 1223.68 36.2353   5
  -2   9  11 1357.98 36.4583   8
  -2  -9  11 1332.37 36.2575   8
   2   9 -11 1304.20 37.1806   4
   2  -9 -11 1323.79 36.7814   2
   2  -9 -11 1338.10 36.8121   6
   2   9 -11 1298.90 34.7858   3
   2  -9  -9 846.195 23.7410   6
   2  -9  -9 794.521 23.7693   2
   2   9  -9 771.754 23.1837   5
   2   9  -9 782.610 21.5981   3
  -2   9   9 842.861 23.2930   8
  -2  -9   9 791.063 23.0819   8
   2   9  -9 809.406 24.0407   4
  -2   9   7 360.292 10.5466   4
   2  -9  -7 351.236 11.8125   3
   2  -9  -7 373.433 12.6935   2
   2  -9  -7 351.556 12.0386   6
   2   9  -7 346.510 12.4111   4
  -2   9   7 361.859 11.8282   8
  -2  -9   7 379.385 11.8847   8
   2   9  -7 353.857 11.9911   5
  -2  -9   5-0.61362 2.74696   8
   2   9  -5 0.92092 2.78047   5
  -2   9   5-2.45682 2.69243   8
   2  -9  -5 0.14965 2.60543   3
  -2   9   5 1.76961 1.69858   4
   2   9  -5 3.08802 3.04263   4
  -2  -9   3 182.371 7.12140   8
  -2   9   3 165.287 6.50615   8
   2   9  -3 170.529 7.09150   8
   2  -9  -3 160.621 6.71821   3
   2   9  -3 171.776 7.05758   5
   2   9  -3 163.767 7.10123   4
  -2   9   3 159.905 5.84953   4
  -2   9   1 248.826 8.26457   8
   2   9  -1 240.554 8.79876   8
   2  -9  -1 239.645 8.52701   3
   2   9  -1 228.735 8.80243   4
  -2   9   1 222.394 7.82918   4
   2  -9  -1 245.927 8.90974   6
   2   9   1 246.756 9.11195   8
   2   9   1 246.515 9.00883   4
  -2  -9  -1 234.854 7.49486   3
  -2   9  -1 255.077 8.33451   8
  -2   9  -3 427.536 12.9336   3
   2   9   3 394.448 13.1974   4
  -2   9  -3 426.352 12.5445   8
   2   9   3 388.112 13.2976   8
  -2  -9  -3 431.443 13.4929   8
  -2   9  -3 440.847 13.7891   5
  -2  -9  -3 378.600 12.7393   4
  -2   9  -5 4.60581 2.54051   3
  -2   9  -5 7.06472 2.22610   8
   2   9   5 4.16845 2.89809   8
   2   9   5 6.80150 2.82705   4
  -2  -9  -5 4.88954 2.46170   4
  -2   9  -5 2.90606 2.91718   5
  -2  -9  -5 5.82132 2.96751   8
  -2   9  -7 50.7285 3.30980   8
  -2   9  -7 49.6839 4.31914   5
  -2  -9  -7 51.2080 3.65828   4
  -2   9  -7 54.1964 3.85015   3
  -2  -9  -7 52.4670 3.90582   6
  -2   9  -9 249.099 9.04897   3
  -2  -9  -9 254.748 9.22885   6
   2  -9   9 247.508 8.47049   8
  -2  -9  -9 251.859 8.83989   4
  -2   9  -9 263.739 9.63712   5
   2  -9  11 739.554 21.0701   8
   2   9  11 774.668 22.5147   8
  -2  -9 -11 782.934 21.7598   4
  -2  -9 -11 779.416 22.2161   6
   2  -9  11 712.221 22.0924   2
  -2   9 -11 727.112 22.4081   5
  -2  -9 -13 1437.87 37.9143   4
   2  -9  13 1315.71 37.7754   2
  -2  -9 -13 1457.15 38.4312   6
   2   9  13 1402.35 38.6149   8
   2  -9  13 1312.74 36.9062   8
  -2   9 -13 1409.55 38.7022   5
   2   9  15 1709.76 45.8802   8
   2  -9  15 1573.99 43.8892   8
  -2  -9 -15 1768.34 45.2275   4
   2  -9  15 1562.54 44.5371   2
  -2  -9 -15 1800.88 45.7833   6
  -2   9 -15 1612.75 44.6705   1
  -2   9 -15 1725.17 46.1056   5
   2  -9  17 883.020 25.7619   8
   2   9  17 1022.58 28.0911   8
  -2  -9 -17 1009.24 27.3696   4
   2  -9  17 872.786 26.2128   2
  -2  -9 -17 1098.19 28.1854   6
  -2   9 -17 974.020 26.7328   1
  -2   9 -17 989.856 28.1976   5
  -2  -9 -19 697.447 19.2969   6
  -2  -9 -19 682.706 18.5371   4
  -2   9 -19 631.122 17.6762   1
   2  -9  19 554.029 16.8827   2
   2  -9  19 545.958 16.5435   8
  -2  -9 -21 254.323 9.58598   6
  -2  -9 -21 242.451 8.85150   4
  -2  -9 -21 201.646 8.02782   2
   2  -9  21 186.989 6.69862   8
  -2  -9 -23 25.2715 4.94640   6
   2   9  23 29.6902 5.57596   5
  -2  -9 -23 23.3009 4.41225   4
  -2  -9 -25 1.37509 4.82139   6
  -2 -10  26 29.7007 4.86849   8
  -2 -10  24 37.0033 4.87443   8
  -2  10  22 11.0684 3.44518   7
   2 -10 -22 12.6074 4.07690   2
   2 -10 -22 10.9613 4.87375   6
  -2 -10  22 13.2181 4.07936   8
  -2  10  20 9.46399 3.15101   7
   2 -10 -20 5.20463 4.50067   6
   2 -10 -20 8.96082 3.96736   2
  -2 -10  20 9.28400 4.07111   8
   2 -10 -18 0.77239 3.86208   2
   2 -10 -18-1.70642 4.07131   6
   2  10 -18 6.06002 4.03289   5
  -2  10  18 2.02575 2.96470   7
  -2 -10  18 1.89793 3.57826   8
  -2  10  16 114.004 6.68813   8
   2  10 -16 119.328 7.06884   4
   2 -10 -16 114.858 6.48952   2
   2  10 -16 117.461 6.71773   5
   2 -10 -16 133.255 7.14323   6
  -2 -10  16 111.592 6.05641   8
  -2 -10  14 70.1048 4.91920   8
   2  10 -14 67.4260 5.30093   5
   2  10 -14 80.6049 5.90876   4
   2 -10 -14 66.1185 5.30986   2
   2  10 -14 70.2139 3.62676   3
   2 -10 -14 80.9991 5.57258   6
  -2  10  14 79.6964 5.51851   8
   2  10 -12 86.8878 5.35382   5
   2  10 -12 76.5099 5.93712   4
   2 -10 -12 77.9461 5.50840   2
  -2  10  12 71.7325 5.13899   8
  -2 -10  12 70.7918 4.92316   8
   2  10 -12 75.5492 3.57017   3
   2 -10 -12 80.4728 5.41652   6
   2 -10 -10 28.1577 4.28127   2
   2  10 -10 33.3023 2.38435   3
   2 -10 -10 31.7418 3.96028   3
  -2  10  10 35.1868 4.19945   8
   2 -10 -10 39.1380 4.20495   6
   2  10 -10 29.6592 3.91268   5
   2  10 -10 26.9284 4.32231   4
  -2 -10  10 35.1839 3.90051   8
  -2  10   8 33.9368 2.54630   4
   2 -10  -8 36.7317 4.08185   6
   2 -10  -8 38.9156 3.87602   3
   2  10  -8 32.1177 4.00942   5
   2  10  -8 34.5281 4.42601   4
  -2 -10   8 42.3623 4.04996   8
   2 -10  -8 37.8629 4.51085   2
  -2  10   8 36.8344 4.01521   8
   2  10  -6 79.2134 5.59386   4
   2  10  -6 88.8238 5.38667   5
  -2  10   6 86.6466 3.96647   4
   2 -10  -6 77.9358 4.93255   3
  -2  10   6 86.3814 4.94822   8
  -2 -10   6 102.048 5.29409   8
   2  10  -4 379.875 12.4743   8
   2  10  -4 359.305 12.4083   5
   2 -10  -4 359.144 12.0949   3
  -2 -10   4 380.670 12.3505   8
  -2  10   4 376.435 12.0063   8
  -2  10   4 348.983 11.0458   4
   2  10  -4 379.472 12.8052   4
   2  10  -2 472.839 14.7789   8
   2 -10  -2 464.938 14.4553   3
   2  10  -2 447.521 14.8235   4
  -2  10   2 436.722 13.5494   4
  -2  10   2 455.541 14.1380   8
  -2 -10   2 475.282 14.7306   8
   2  10   0 430.767 14.3090   4
  -2  10   0 446.806 13.5249   4
  -2  10   0 433.340 13.6119   8
   2  10   0 458.352 14.3914   8
   2  10   2 659.078 19.2495   8
  -2  10  -2 683.161 19.6868   5
   2  10   2 622.370 19.1212   4
  -2 -10  -2 596.706 17.5693   3
  -2  10  -2 630.058 18.2979   8
   2  10   4 426.163 13.9839   8
  -2  10  -4 417.053 12.9763   8
  -2 -10  -4 403.814 13.2278   4
  -2  10  -4 430.696 14.2910   5
   2  10   4 417.463 13.8292   4
  -2  10  -4 447.780 13.4634   3
  -2 -10  -4 428.509 14.0573   8
  -2  10  -6 265.302 9.02087   8
  -2 -10  -6 262.529 9.33842   4
  -2  10  -6 284.251 10.4061   5
   2  10   6 272.494 10.0607   4
   2  10   6 274.575 10.1053   8
  -2  10  -6 286.322 9.66542   3
  -2 -10  -8 6.94867 2.80643   4
  -2  10  -8 9.11405 3.66607   5
  -2  10  -8 4.78305 2.98226   3
  -2 -10  -8 8.17623 3.12434   6
   2 -10  10 0.98490 2.71877   8
  -2  10 -10 0.62745 3.01702   3
  -2 -10 -10 2.32842 3.20314   6
  -2  10 -10-0.19499 3.42745   5
  -2 -10 -10 1.39883 2.73566   4
  -2 -10 -12 4.03014 2.91218   4
  -2 -10 -12 0.73146 3.23224   6
  -2  10 -12 1.62358 3.59664   5
  -2  10 -12 7.96621 3.31979   3
   2  10  12 2.97832 3.72779   8
   2 -10  12 3.87809 3.42173   2
   2 -10  12-0.90147 2.57921   8
   2 -10  14 91.0762 4.57690   8
   2  10  14 93.0906 6.10047   8
  -2 -10 -14 104.293 5.30063   4
  -2  10 -14 90.9950 6.20782   5
   2 -10  14 87.8049 5.36894   2
  -2  10 -14 96.8409 5.24283   1
  -2 -10 -14 98.8667 5.80851   6
   2  10  16 42.9417 4.90664   8
   2 -10  16 29.0775 3.12348   8
  -2 -10 -16 38.1426 4.62317   6
  -2 -10 -16 38.1947 4.01133   4
  -2  10 -16 40.7354 3.84170   1
   2 -10  16 29.4756 3.76542   2
   2 -10  18 75.3747 4.65766   2
  -2 -10 -18 91.4550 6.16396   6
  -2  10 -18 102.046 5.06260   1
   2 -10  18 75.8905 4.13001   8
  -2 -10 -18 95.3149 5.37963   4
  -2 -10 -20 20.7121 4.00390   4
  -2 -10 -20 12.3139 4.42962   6
  -2  10 -20 14.5618 3.33091   1
   2 -10  20 12.5201 2.67531   8
   2 -10  20 10.8856 2.86891   2
  -2 -10 -22 6.58114 4.56420   6
  -2 -10 -22 4.46928 3.81133   4
  -2 -10 -24 12.2971 5.08935   6
  -2 -11  25 182.098 8.50263   8
  -2  11  23 136.345 6.33218   7
  -2 -11  23 116.702 7.04613   8
  -2  11  21 103.180 5.45233   7
   2 -11 -21 98.9499 7.30632   6
  -2 -11  21 102.806 6.34700   8
  -2  11  19 63.1018 4.45532   7
   2  11 -19 62.3364 6.19421   4
   2 -11 -19 63.0462 5.54190   2
   2 -11 -19 65.3912 6.14006   6
  -2 -11  19 55.7899 5.20379   8
   2  11 -17 22.0964 4.96429   4
  -2  11  17 18.0310 3.41085   7
   2 -11 -17 29.1597 4.85269   6
   2 -11 -17 20.2630 4.40466   2
  -2 -11  17 22.1072 4.28724   8
   2  11 -17 18.4795 2.89783   3
  -2 -11  15 16.4703 3.84657   8
   2 -11 -15 12.5610 4.19880   2
   2  11 -15 15.5048 2.61250   3
   2  11 -15 19.4593 4.71243   4
   2  11 -15 13.9810 4.28427   5
   2 -11 -15 25.3862 4.48395   6
   2  11 -13 2.57185 2.12959   3
   2 -11 -13-0.22298 3.99812   2
   2 -11 -13 0.45892 3.91720   6
  -2  11  13 5.14881 3.94811   8
   2  11 -13-4.70026 4.08159   4
   2  11 -13-2.81101 3.77362   5
  -2 -11  13 2.99615 3.43916   8
   2  11 -11 15.5467 2.24368   3
   2 -11 -11 11.9548 3.68065   3
   2 -11 -11 15.0728 4.33253   2
   2 -11 -11 17.4615 4.05063   6
  -2  11  11 13.9392 3.88197   8
   2  11 -11 14.2216 4.42629   4
  -2 -11  11 14.4091 3.66808   8
   2  11 -11 11.3691 3.83937   5
   2  11  -9 1.15920 3.81846   4
   2 -11  -9 9.76094 3.68942   6
   2 -11  -9 5.61875 3.26421   3
   2 -11  -9 10.9996 4.26405   2
  -2  11   9 8.23468 3.58935   8
   2  11  -9 9.11601 3.68057   5
  -2 -11   9 10.0131 3.61852   8
   2 -11  -7 97.8694 5.50473   3
  -2 -11   7 99.9440 5.69462   8
  -2  11   7 84.2944 5.26208   8
   2  11  -7 94.4993 6.20688   4
  -2  11   7 84.2765 4.17281   4
   2 -11  -7 81.4306 6.17074   2
   2  11  -7 89.0185 5.73816   5
  -2  11   5 341.994 11.5527   8
  -2 -11   5 339.090 11.8389   8
   2  11  -5 334.214 11.9034   5
   2  11  -5 346.314 12.4565   4
  -2  11   5 331.930 10.5674   4
   2 -11  -5 333.927 11.6461   3
  -2  11   3 308.617 10.5670   8
  -2 -11   3 301.829 11.0639   8
   2  11  -3 292.396 10.9451   8
   2  11  -3 319.890 11.3457   5
   2  11  -3 295.265 11.1982   4
  -2  11   3 294.789 9.84696   4
   2 -11  -3 319.711 10.9181   3
   2  11  -1 858.988 25.3246   8
  -2  11   1 849.111 24.5762   8
  -2 -11   1 891.786 25.4212   8
   2  11  -1 835.996 25.4023   4
  -2  11   1 829.003 24.2249   4
   2 -11  -1 922.087 25.6057   6
  -2  11  -1 410.751 12.9422   8
   2  11   1 419.061 13.7994   8
  -2 -11  -1 390.172 11.9400   3
   2  11   1 419.256 13.8049   4
  -2  11  -1 411.623 12.9713   4
   2  11   3 653.659 20.3481   4
  -2  11  -3 677.810 19.6350   8
   2  11   3 674.492 20.5830   8
  -2  11  -3 696.817 21.0691   5
  -2 -11  -3 641.354 18.8787   3
  -2  11  -3 706.054 20.0502   4
   2  11   5 276.595 10.4684   4
  -2  11  -5 285.089 10.7949   5
  -2  11  -5 288.473 9.87197   3
  -2 -11  -5 262.021 8.99217   3
   2  11   5 296.142 10.7688   8
  -2  11  -5 274.293 9.50317   8
  -2 -11  -5 263.732 10.5201   8
  -2 -11  -5 288.861 9.86881   4
  -2 -11  -7 59.0088 4.70186   6
  -2 -11  -7 52.8018 4.09325   4
  -2  11  -7 47.6841 3.83098   8
  -2  11  -7 50.3210 4.90372   5
   2  11   7 45.3944 4.33180   4
  -2  11  -7 58.2985 4.25749   3
   2  11   7 50.7052 4.93990   8
  -2  11  -9 178.937 7.44443   3
  -2 -11  -9 170.433 7.18871   4
  -2 -11  -9 194.194 8.11260   6
  -2  11  -9 183.091 8.32366   5
   2 -11  11 6.57365 4.25267   2
   2 -11  11 18.4644 3.31872   8
  -2  11 -11 15.2817 3.52428   3
  -2 -11 -11 21.3408 3.38876   4
  -2  11 -11 19.0885 4.20331   5
  -2 -11 -11 12.6919 3.85202   6
   2  11  11 15.5343 1.32242   7
   2 -11  13 17.2314 4.30874   2
   2 -11  13 10.7632 3.03723   8
  -2  11 -13 14.8343 3.85271   3
  -2 -11 -13 17.2986 3.33623   4
  -2  11 -13 17.9066 4.34407   5
  -2 -11 -13 18.0048 3.98872   6
   2  11  13 15.0075 4.29376   8
  -2  11 -15-6.47973 3.84662   3
   2 -11  15 1.22752 3.58310   2
  -2 -11 -15-1.21185 3.08901   4
  -2 -11 -15 4.77370 3.77415   6
  -2  11 -15-0.45094 3.12308   1
   2 -11  15 0.78306 2.85672   8
   2 -11  17 0.73561 3.26277   2
  -2 -11 -17 6.55529 3.50520   4
  -2 -11 -17 4.76052 3.95468   6
  -2  11 -17-2.34999 3.28188   1
   2 -11  17-1.83421 2.85797   8
   2 -11  19 3.88262 3.07039   2
  -2 -11 -19 3.64444 3.47713   4
   2 -11  19 3.29174 2.76246   8
  -2  11 -19 8.17887 3.45667   1
  -2 -11 -19 6.39872 4.69428   6
  -2  11 -21 46.3345 3.93451   1
  -2 -11 -21 53.4952 4.70976   4
  -2 -11 -21 48.5205 5.67083   6
  -2 -11 -23 159.428 8.91365   6
  -2 -12  24 567.975 18.0739   8
  -2 -12  22 268.999 10.6728   8
  -2  12  20 136.342 6.28649   7
  -2 -12  20 141.187 7.47626   8
  -2  12  18 11.3455 3.45591   7
   2 -12 -18 19.9407 5.29732   6
   2  12 -18 9.05939 2.84800   3
  -2 -12  18 7.48704 4.38061   8
   2  12 -18 17.3979 5.17383   4
   2 -12 -16 0.78382 4.40237   6
  -2 -12  16-1.12610 3.98177   8
   2  12 -16 2.28865 2.43072   3
   2  12 -16 0.81329 4.79085   4
   2 -12 -14 0.21376 3.95530   3
   2  12 -14 1.45756 2.20384   3
   2  12 -14 1.01494 1.52741   1
   2 -12 -14 5.25289 4.11448   6
   2  12 -14 2.66562 4.52447   4
  -2 -12  14 2.66236 3.84683   8
   2 -12 -14 1.18697 4.37652   2
   2 -12 -12 2.38514 4.03788   6
  -2  12  12 9.42168 4.04596   8
   2  12 -12 4.06675 4.14112   5
   2 -12 -12 4.96579 4.13536   2
  -2 -12  12 2.09184 3.61333   8
   2 -12 -12 0.20411 3.83300   3
   2  12 -12 8.09494 4.67096   4
   2 -12 -10 80.2457 5.71098   3
  -2 -12  10 96.8514 5.98990   8
  -2  12  10 96.9143 5.99536   8
   2  12 -10 87.5632 6.10852   5
   2 -12 -10 94.3966 6.73635   2
   2 -12 -10 96.9411 6.26263   6
   2  12 -10 95.3387 6.78335   4
   2  12  -8 234.818 9.93409   5
   2 -12  -8 256.704 10.9284   2
   2 -12  -8 256.094 10.2583   6
   2  12  -8 254.643 10.6588   4
  -2 -12   8 262.740 9.90390   8
  -2  12   8 248.341 9.67662   8
   2 -12  -8 236.663 9.57792   3
  -2  12   8 234.372 8.15430   4
   2 -12  -6 723.013 22.1432   3
   2 -12  -6 780.826 23.8248   2
  -2  12   6 741.128 22.0383   8
  -2 -12   6 754.194 22.4024   8
   2  12  -6 771.498 23.2010   4
   2  12  -6 732.751 22.4656   5
  -2  12   6 706.413 20.8345   4
   2 -12  -4 1549.68 43.0995   3
  -2 -12   4 1586.10 43.4222   8
  -2  12   4 1527.63 42.7721   8
   2  12  -4 1586.64 43.8854   4
  -2  12   4 1528.92 41.9964   4
   2  12  -4 1564.84 43.6070   5
   2  12  -4 1563.18 43.3652   8
  -2 -12   2 2314.97 62.7453   8
  -2  12   2 2318.20 62.0834   8
  -2  12   2 2273.09 61.5804   4
   2  12  -2 2247.06 62.9610   4
   2 -12  -2 2345.60 63.1184   6
   2  12  -2 2375.23 62.9640   5
   2  12  -2 2322.14 62.7028   8
   2 -12   0 2112.46 55.8537   6
  -2  12   0 2024.96 54.5141   4
   2  12   0 1971.99 55.5717   4
  -2 -12   0 2018.56 55.5180   8
  -2  12   0 1991.03 54.6439   8
   2  12   0 2064.69 55.5091   8
   2  12   2 2362.03 65.1767   4
   2  12   2 2442.85 65.2699   8
  -2  12  -2 2388.30 64.2743   8
  -2  12  -2 2415.37 64.4466   4
  -2  12  -2 2575.77 65.9047   5
  -2 -12  -2 2340.08 63.3210   3
   2  12   4 1873.83 52.6268   4
   2  12   4 2028.19 53.0646   8
  -2  12  -4 1921.97 51.8130   8
  -2  12  -4 1967.72 52.3467   4
  -2  12  -4 1975.23 53.4341   5
  -2 -12  -4 1838.52 51.0991   3
   2  12   6 1148.14 32.5715   4
  -2  12  -6 1098.94 31.3920   8
   2  12   6 1160.35 32.7639   8
  -2 -12  -6 1185.15 32.6886   6
  -2  12  -6 1192.38 33.1035   5
  -2  12  -6 1150.14 31.7895   3
  -2 -12  -6 1056.29 30.9715   3
  -2 -12  -8 570.009 17.4783   4
  -2 -12  -8 589.013 18.4247   6
   2  12   8 572.294 18.5471   8
  -2  12  -8 558.304 17.4926   3
  -2  12  -8 599.079 18.8551   5
  -2  12 -10 133.642 7.51196   5
  -2 -12 -10 131.425 7.08908   6
  -2  12 -10 138.944 6.60175   3
  -2 -12 -10 135.217 6.32235   4
  -2 -12 -12 10.3482 3.99252   6
  -2  12 -12 13.3130 3.84163   3
  -2 -12 -12 11.5198 3.38292   4
   2 -12  12 17.4201 4.72995   2
   2 -12  14 0.82214 4.20837   2
  -2 -12 -14 4.23613 3.34986   4
  -2  12 -14-0.72520 3.79632   3
  -2 -12 -14 3.55964 4.23064   6
  -2  12 -16 17.3247 3.77531   1
  -2 -12 -16 16.3203 4.58155   6
  -2  12 -16 19.8219 4.49829   3
   2 -12  16 16.0708 4.18319   2
  -2 -12 -16 19.6373 3.78179   4
  -2 -12 -18 17.1310 4.85963   6
  -2 -12 -18 9.27856 3.69647   4
  -2  12 -18 10.1683 3.51278   1
   2 -12  18 9.08212 3.64317   2
  -2 -12 -20 142.858 8.30769   6
  -2 -13  23 19.2267 5.04290   8
  -2 -13  21 0.19533 4.56098   8
  -2  13  19 13.2512 3.54196   7
  -2 -13  19 13.5119 4.76107   8
   2 -13 -17 94.3995 7.32640   6
   2 -13 -17 94.8454 6.72827   3
  -2 -13  17 82.0862 6.24828   8
   2 -13 -15 71.8155 6.34316   6
   2  13 -15 80.0290 7.07850   4
   2  13 -15 64.6724 3.78891   3
   2 -13 -15 73.7821 6.11059   3
  -2 -13  15 69.5013 5.83374   8
  -2 -13  13 48.9863 5.26142   8
   2  13 -13 48.7548 6.12430   4
   2 -13 -13 64.5482 5.90381   6
   2 -13 -13 42.0156 5.15900   3
  -2 -13  11 37.2628 4.89742   8
   2 -13 -11 35.0434 4.83138   3
   2  13 -11 42.5034 5.71609   4
   2 -13 -11 34.7806 5.07080   6
   2 -13  -9 0.20484 3.94863   3
  -2 -13   9 1.01973 4.01003   8
  -2  13   9-3.85909 4.00653   8
   2  13  -9 4.82682 4.63632   4
   2  13  -9-2.68242 4.15111   5
   2 -13  -9 0.49414 4.25979   6
   2 -13  -7 22.3507 4.17202   3
   2 -13  -7 14.1342 5.26663   2
  -2  13   7 29.1160 4.32222   8
  -2 -13   7 26.4590 4.58283   8
  -2  13   7 23.9738 3.20293   4
   2  13  -7 24.0892 5.06788   4
   2  13  -7 25.5880 4.82230   5
  -2 -13   5 97.1513 6.38966   8
  -2  13   5 92.1281 5.83574   8
  -2  13   5 88.7885 4.96226   4
   2  13  -5 92.2798 6.77938   4
   2  13  -5 86.6078 6.25705   5
   2 -13  -5 99.1283 6.07883   3
  -2 -13   3 157.024 7.88637   8
  -2  13   3 143.362 7.01264   8
  -2  13   3 142.769 6.38134   4
   2  13  -3 148.893 7.92881   4
   2 -13  -3 146.907 7.84484   6
   2  13  -3 156.636 7.89889   5
   2  13  -3 141.262 7.59501   8
   2 -13  -1 315.131 11.8438   6
  -2  13   1 308.995 10.6083   4
   2  13  -1 285.259 11.6480   4
  -2 -13   1 303.130 11.7342   8
  -2  13   1 291.678 10.8125   8
   2  13  -1 301.425 11.6167   8
   2  13   1 379.595 14.0218   4
  -2 -13  -1 421.768 14.3757   8
  -2  13  -1 450.023 15.0636   5
  -2  13  -1 397.098 13.1770   4
  -2  13  -1 374.807 13.1586   8
   2  13   1 390.576 14.0560   8
   2  13   3 300.353 11.9999   8
  -2  13  -3 323.400 11.1663   8
   2  13   3 308.355 11.9755   4
  -2  13  -3 375.851 13.0421   5
  -2 -13  -3 309.969 10.2309   3
  -2  13  -3 326.352 11.5295   4
   2  13   5 92.3360 6.59063   8
  -2  13  -5 109.149 5.78299   8
   2  13   5 111.644 6.63484   4
  -2  13  -5 125.520 7.31462   5
  -2 -13  -5 103.191 6.46610   6
  -2 -13  -5 99.3659 5.09701   3
  -2  13  -5 109.974 6.32054   4
  -2  13  -7 32.6145 4.69782   4
   2  13   7 28.1163 4.61739   4
  -2 -13  -7 35.5990 4.69510   6
  -2 -13  -7 31.8656 3.58996   3
  -2 -13  -9 7.03261 4.12866   6
  -2 -13  -9 5.65633 3.10704   3
  -2  13  -9 7.43643 3.50339   3
  -2 -13 -11 13.3771 3.52989   4
   2 -13  11 15.5035 5.11050   2
  -2 -13 -11 13.1411 4.50572   6
  -2  13 -11 12.1248 3.69862   3
  -2 -13 -13 28.7706 4.01575   4
  -2 -13 -13 23.1970 4.83472   6
   2 -13  13 19.3218 5.17087   2
  -2  13 -13 25.5070 4.40770   3
  -2 -13 -15 67.2221 4.99200   4
   2 -13  15 49.8589 5.82723   2
  -2  13 -15 70.4303 5.11438   1
  -2  13 -15 63.1985 5.33702   3
  -2 -13 -15 70.9763 6.03638   6
  -2 -13 -17 78.1859 6.33941   6
  -2 -13 -17 72.7494 5.11000   4
   2 -13  17 49.0836 5.27711   2
  -2  13 -17 68.3091 4.94122   1
  -2 -14  20 6.05211 4.73484   8
  -2  14  18 44.5969 4.42918   7
  -2 -14  18 33.3203 5.47940   8
  -2 -14  16 72.6766 6.14032   8
   2 -14 -16 85.4302 6.66048   3
   2  14 -14 193.474 10.0972   4
  -2 -14  14 180.637 8.79015   8
   2 -14 -14 175.116 8.88386   3
  -2 -14  12 161.730 8.60057   8
   2  14 -12 186.472 9.99834   4
   2 -14 -12 171.332 8.65105   3
  -2 -14  10 98.6110 6.77791   8
   2 -14 -10 104.472 7.11036   6
   2 -14 -10 89.1537 6.54832   3
   2  14 -10 110.011 7.75386   4
  -2 -14   8 12.6865 4.68981   8
   2  14  -8 20.5005 5.42456   4
  -2  14   8 17.1896 3.12828   4
   2 -14  -8 16.4199 4.44068   3
  -2  14   6 56.0283 4.24244   4
  -2 -14   6 64.7837 5.88704   8
   2  14  -6 57.8298 6.29595   4
   2 -14  -6 52.6575 5.33308   3
  -2  14   4 4.48858 3.25130   4
   2  14  -4-3.14203 4.68960   4
  -2 -14   4 5.27908 4.52381   8
   2  14  -4 5.61365 4.60011   5
  -2  14   4 6.19276 4.13710   8
   2  14  -2 0.24082 4.56942   5
   2 -14  -2 6.00239 4.20886   6
  -2 -14   2 8.95634 4.76780   8
  -2  14   2 5.97744 3.76023   8
   2  14  -2 2.28549 4.46453   4
  -2  14   2 0.47890 3.40669   4
   2 -14   0 2.23034 4.20185   6
  -2 -14   0 0.94694 4.48227   8
  -2  14   0 7.06923 3.80800   8
  -2  14   0 7.61692 3.60239   4
   2  14   0 4.16416 4.51178   4
   2  14   2 40.9667 5.17286   4
  -2 -14  -2 33.5347 5.45454   8
  -2  14  -2 47.5642 4.81327   8
  -2  14  -2 50.5987 4.71659   4
  -2 -14  -4 0.48644 2.81127   3
  -2  14  -4 1.35674 3.52027   8
   2  14   4 1.62262 4.28376   4
  -2  14  -4-3.14808 3.91021   4
  -2  14  -6 3.16111 3.76113   8
   2  14   6-5.93688 4.37688   4
  -2  14  -6-4.40723 4.22348   4
  -2 -14  -6 2.35935 4.07363   6
  -2 -14  -6-0.94261 3.06897   3
  -2  14  -8 32.5619 5.15465   4
  -2 -14  -8 35.9771 5.22407   6
  -2 -14  -8 36.7076 4.01605   3
  -2  14 -10 146.001 8.07784   4
  -2 -14 -10 146.601 8.00889   6
  -2 -14 -10 141.348 6.76240   3
  -2  14 -10 144.411 7.05003   3
  -2 -14 -12 177.317 8.95728   6
  -2  14 -12 174.886 7.89343   3
  -2 -14 -14 135.269 7.88420   6
  -2  14 -14 122.786 6.76599   3
  -2 -14 -14 127.378 6.53827   4
  -2  14 -16 67.1160 5.30649   1
  -2 -15  17 875.498 26.4809   8
  -2 -15  15 1084.71 31.8234   8
  -2 -15  13 927.854 27.6908   8
   2 -15 -13 908.066 27.6981   3
   2 -15 -11 1360.34 39.4737   3
  -2 -15  11 1337.67 39.4454   8
  -2 -15   9 813.702 25.5823   8
   2  15  -9 840.963 26.9180   4
   2 -15  -9 838.444 25.2846   3
   2 -15  -9 836.454 26.2419   6
   2  15  -7 326.533 13.6209   4
  -2 -15   7 336.953 12.9092   8
   2 -15  -7 316.805 12.2946   3
  -2  15   5 155.551 6.99578   4
   2  15  -5 172.470 9.29814   4
  -2 -15   5 166.871 8.76998   8
   2  15  -3 46.8567 6.19561   4
   2 -15  -3 51.9511 6.00517   6
  -2 -15   3 46.1244 5.87788   8
  -2  15   3 50.2606 4.52931   4
   2 -15  -1 13.8110 5.01313   6
  -2  15   1 12.5672 4.34749   8
  -2 -15   1 10.1810 5.01720   8
   2  15  -1 10.8347 4.91738   4
  -2  15   1 13.0489 3.92311   4
  -2  15  -1 0.75713 3.87916   4
   2  15   1 0.50609 4.35669   4
  -2  15  -1 3.61776 4.16129   8
   2 -15   1-5.00339 4.90206   6
   2  15   3 30.9846 5.30575   4
  -2  15  -3 41.1344 5.00165   4
  -2  15  -3 44.3347 4.85052   8
  -2 -15  -5 91.2463 5.06014   3
   2  15   5 90.0188 6.82830   4
  -2  15  -5 96.0574 6.50965   4
  -2  15  -5 88.7475 6.05728   8
  -2 -15  -5 93.2695 6.84029   6
  -2 -15  -7 245.644 9.20415   3
  -2  15  -7 248.662 10.6862   4
  -2 -15  -7 264.195 11.0725   6
  -2 -15  -9 635.389 19.3412   3
  -2  15  -9 655.993 20.9536   4
  -2 -15  -9 644.601 21.0638   6
  -2  15 -11 926.897 27.3265   4
  -2 -15 -11 854.667 25.5915   3
   2 -16 -12 316.319 12.4985   3
  -2 -16  12 296.538 12.4192   8
   2 -16 -10 197.607 9.52679   3
  -2 -16  10 204.457 9.94787   8
  -2 -16   8 60.8726 6.55283   8
   2 -16  -8 51.4301 5.78877   3
   2  16  -6 33.1831 6.43444   4
  -2 -16   6 31.0094 5.83112   8
   2  16  -4-2.35188 5.61587   4
  -2 -16   4-0.25200 5.25122   8
   2  16  -2 3.67945 5.25610   4
  -2  16   2 3.62582 3.96903   4
  -2 -16   2-5.64208 5.40531   8
   2  16   0 1.36373 5.01731   4
  -2  16   0 7.67531 4.26813   4
  -2  16  -2 12.3990 4.38159   4
   2  16   2 12.4800 5.18421   4
   2 -16   2 16.6813 5.65155   6
   2  16   4 7.26115 4.94505   4
  -2  16  -4 5.59016 4.50890   4
  -2  16  -6 18.2401 4.95077   4
   2  16   6 24.0055 5.15029   4
  -2  16  -8 75.9232 6.62706   4
   2 -17  -9 16.3934 5.13986   3
   2  17  -1 27.4829 6.10941   4
   2  17   1 26.7154 5.75779   4
   2  17   3 16.8347 5.56710   4
  -2  17  -3 7.79171 4.72704   4
   2  17   5-3.65775 5.25776   4
  -2  17  -5 2.98407 4.80606   4
  -2  17  -7 4.82710 5.10275   4
  -3   0  29-8.59208 5.21447   5
  -3   0  27-1.15751 4.18844   5
  -3   0  25 0.60574 3.65769   6
  -3   0  25 2.95268 4.04258   5
  -3   0  25-0.90180 2.60911   1
  -3   0  23 0.37950 3.47224   6
  -3   0  23-0.95739 3.52127   5
  -3   0  23 2.10858 2.29130   1
  -3   0  21-2.08241 3.19957   5
  -3   0  21-2.28382 3.19907   6
  -3   0  19 0.77951 2.74398   5
  -3   0  19-0.48814 2.70914   6
  -3   0  17 0.27483 2.45422   5
  -3   0  15 0.11901 2.05490   5
  -3   0  15 0.91317 1.53422   2
  -3   0  13-0.10117 1.75411   5
  -3   0  13-0.41362 1.46188   2
  -3   0  11 1.42522 1.46007   5
   3   0 -11 1.49226 1.66177   4
  -3   0   9 0.80984 1.25792   5
   3   0  -9 1.53064 1.38284   4
  -3   0   9-0.25808 1.44749   7
  -3   0   7 1.37482 1.01626   5
   3   0  -7-0.36927 1.23344   4
  -3   0   7 0.15709 1.24936   7
  -3   0   7-0.08206 1.34766   6
  -3   0   5 0.31305 0.73075   5
   3   0  -5 2.52639 1.09936   4
  -3   0   5 2.03121 0.99874   4
  -3   0   5-0.75244 1.22669   6
   3   0  -5 0.94266 1.23722   3
   3   0  -3-0.83063 1.10446   4
  -3   0   3 0.28739 1.05178   4
  -3   0   3 0.48737 1.07507   6
   3   0  -3 0.82295 1.09293   3
  -3   0   1 2.43160 1.16087   4
  -3   0   1 3.72263 1.16350   3
  -3   0   1-0.82343 0.84289   6
   3   0   1 0.90757 0.57127   5
  -3   0  -1-0.33634 0.46603   5
  -3   0  -1-0.04710 0.57296   6
   3   0   3 0.38929 0.75499   5
  -3   0  -3 0.39356 0.76879   5
  -3   0  -3 0.07531 0.79217   8
  -3   0  -5 0.92746 1.07052   5
   3   0   5 0.72571 1.04639   5
  -3   0  -5-0.57301 0.80429   8
   3   0   5 0.09130 1.48545   1
   3   0   7-0.06827 1.24151   5
   3   0   7 0.41359 1.01973   8
  -3   0  -7 0.19566 1.23438   5
   3   0   7-0.51710 1.85670   1
   3   0   9 0.40598 0.66693   6
   3   0   9-0.42109 1.58278   5
   3   0   9 0.45337 1.85272   1
   3   0   9-0.36975 1.21438   8
   3   0  11 1.13958 0.93474   6
   3   0  11 2.10550 1.97337   1
   3   0  11-1.41381 1.81780   5
   3   0  11 0.79933 1.54173   8
   3   0  13 0.54337 1.16058   6
   3   0  13 2.16172 2.43189   1
   3   0  13 1.50541 1.93785   8
  -3   0 -13 0.36182 0.78336   2
   3   0  13-0.94823 2.04074   5
   3   0  15 2.35891 1.48803   6
   3   0  15 2.32401 2.34714   5
   3   0  15-2.62758 2.63772   1
   3   0  15-1.27277 2.34055   8
   3   0  17-1.86671 2.85012   5
   3   0  17-0.73573 1.66192   6
   3   0  17 0.13534 2.63800   8
   3   0  17-0.47110 3.01343   1
   3   0  19 0.50811 3.28313   1
   3   0  19-0.34746 3.23399   5
   3   0  21 1.53962 3.57833   5
   3   0  21 2.52405 3.57171   1
  -3   0 -21-4.14698 2.76352   7
  -3   0 -23 4.92822 3.10380   7
   3   0  23 2.53990 4.08535   5
   3   0  23 2.93581 3.88985   8
   3   0  23 3.07944 2.59400   6
   3   0  23 0.94563 3.86133   1
   3   0  25 4.62453 4.28412   8
  -3   0 -25-2.29339 3.09571   7
   3   0  25-1.37461 4.45083   5
   3   0  25-0.35157 2.84938   6
   3   0  27 1.22526 4.97205   5
  -3  -1  28 44.7263 5.66295   5
  -3   1  28 36.7936 5.45164   5
  -3   1  26 3.97046 2.83969   1
  -3  -1  26 7.61031 2.42513   1
  -3   1  26 14.1358 4.34700   5
  -3  -1  26 8.02717 4.39306   5
  -3  -1  24-1.23996 2.25986   1
  -3  -1  24 0.19502 3.52377   6
  -3   1  24 2.51082 3.49432   6
  -3   1  24 1.22215 3.74120   5
  -3  -1  24 3.08320 3.80320   5
  -3   1  22 10.7313 3.51271   5
  -3  -1  22 14.2300 2.15389   1
  -3  -1  22 15.4243 3.73974   6
  -3   1  22 26.0679 3.82588   6
  -3  -1  22 16.8072 3.83258   5
   3   1 -22 15.1237 3.69371   7
   3   1 -20 41.9849 3.97574   7
  -3  -1  20 43.5139 4.04471   5
  -3   1  20 51.6072 4.13698   5
  -3   1  20 44.3236 4.08062   6
  -3  -1  20 48.7624 4.17458   6
  -3  -1  18 60.6553 3.15641   2
   3   1 -18 55.2641 4.12850   7
  -3  -1  18 53.5383 4.07073   6
  -3   1  18 63.3819 4.13192   5
  -3  -1  18 58.6246 4.09311   5
  -3   1  16 139.496 5.61205   7
   3   1 -16 119.476 5.62944   7
  -3   1  16 135.603 5.62794   5
  -3  -1  16 122.793 4.72500   2
  -3  -1  16 118.766 5.43498   5
  -3   1  14 118.299 4.94533   7
   3   1 -14 123.678 5.26279   7
  -3   1  14 126.348 5.04904   5
  -3  -1  14 113.475 4.90575   5
  -3   1  14 116.106 4.51977   2
  -3   1  12 1549.47 40.5806   5
  -3   1  12 1504.84 40.2916   2
  -3  -1  12 1497.86 40.5166   5
   3   1 -10 3561.12 92.1744   4
   3  -1 -10 3499.24 91.5358   4
  -3  -1  10 3582.05 92.0911   7
  -3   1  10 3578.73 91.8538   5
  -3   1  10 3495.13 91.8397   2
  -3  -1  10 3471.83 91.7618   5
  -3   1   8 2966.86 73.9076   6
   3   1  -8 2911.07 73.7669   4
   3  -1  -8 2834.56 73.1625   4
  -3  -1   8 2939.12 73.7596   7
  -3   1   8 2799.18 73.6579   2
  -3  -1   8 2861.98 73.3659   5
  -3  -1   6 5611.23 142.664   5
  -3  -1   6 5353.61 143.001   4
  -3   1   6 5606.91 143.198   6
   3   1  -6 5577.77 143.190   4
  -3   1   6 5531.55 142.590   4
   3  -1  -6 5528.86 142.667   4
  -3  -1   6 5503.51 143.098   7
   3   1  -4 4554.43 114.190   3
   3  -1  -4 4418.23 114.079   4
  -3   1   4 4342.19 114.339   6
  -3  -1   4 4334.44 114.425   4
  -3   1   4 4350.64 114.069   4
  -3  -1   4 4585.63 114.421   7
  -3  -1   4 4387.74 113.782   5
  -3  -1   2 3320.58 84.1788   3
  -3   1   2 3311.83 84.5209   3
  -3   1   2 3124.69 84.2341   4
   3  -1  -2 3257.73 84.1641   6
  -3  -1   2 3240.64 84.5640   4
  -3  -1   2 3342.82 84.3662   1
  -3   1   2 3180.23 84.1162   6
  -3   1   0 881.079 24.0242   6
  -3  -1   0 929.522 24.7923   4
  -3  -1   0 917.160 24.5640   1
   3  -1   0 926.716 24.0711   6
  -3   1   0 925.469 24.0459   5
  -3   1   0 946.390 24.7495   3
  -3  -1  -2 496.679 13.7634   1
  -3  -1  -2 505.194 13.4622   8
  -3   1  -2 504.841 13.1584   5
   3   1   2 495.066 12.9366   5
   3  -1   2 507.456 13.2976   5
   3  -1   2 500.608 12.8737   6
  -3   1  -2 451.332 12.8459   6
   3   1   4 13.4641 1.12523   5
  -3   1  -4 14.3802 1.29699   5
   3   1   4 12.4288 1.89995   1
   3  -1   4 12.9641 1.32953   5
   3   1   4 16.5587 1.37330   8
  -3   1  -4 13.2394 0.84246   8
  -3  -1  -4 14.3924 1.34303   8
  -3  -1  -6 29.8287 1.76645   8
  -3   1  -6 28.4385 1.64876   2
   3   1   6 30.9748 1.87189   8
   3  -1   6 30.7451 1.94842   5
  -3   1  -6 28.3895 1.92911   5
   3   1   6 31.0509 1.80127   5
  -3  -1  -6 29.1636 1.13298   6
   3   1   6 29.7396 2.36611   1
   3   1   8 257.776 7.42876   8
  -3   1  -8 232.988 6.95209   2
   3  -1   8 257.716 6.64248   8
   3   1   8 255.438 8.14962   1
   3  -1   8 226.540 6.50743   6
   3  -1   8 246.055 7.62367   5
   3   1   8 241.530 7.46259   5
  -3   1  -8 240.380 7.50804   5
   3   1  10 149.169 5.87514   1
   3   1  10 141.661 5.28940   5
   3  -1  10 160.331 5.55811   5
  -3   1 -10 145.495 5.35252   5
  -3   1 -10 138.621 4.37226   2
   3  -1  10 137.581 4.29863   6
   3  -1  10 153.805 4.46601   8
   3   1  10 156.472 5.34677   8
   3   1  12 2.08995 1.10548   6
   3  -1  12 2.84614 1.44408   8
   3   1  12 1.43986 1.96992   8
  -3   1 -12 3.67654 2.12995   1
   3   1  12 1.58345 2.21752   1
   3  -1  12 2.24395 1.09958   6
   3   1  12 0.86238 1.87760   5
  -3   1 -12 0.10803 1.98751   5
  -3   1 -12 2.72336 0.84073   2
   3  -1  12 2.19408 1.99737   5
  -3   1 -14 60.8152 3.82017   5
   3  -1  14 56.4719 3.14307   8
   3   1  14 64.1408 3.76665   8
   3  -1  14 56.0465 3.83080   5
   3   1  14 66.2418 3.78208   5
   3   1  14 66.4831 4.14633   1
   3   1  14 57.7695 2.67240   6
   3  -1  14 64.2240 2.72811   6
   3   1  16 637.203 18.0200   5
   3  -1  16 631.803 18.1387   5
   3   1  16 656.263 18.2836   1
   3   1  16 598.293 16.6418   6
   3  -1  16 614.199 16.6854   6
   3  -1  18 808.698 25.1485   8
   3  -1  18 919.726 26.0546   5
   3   1  18 934.805 25.9553   5
   3   1  18 914.759 26.1037   1
  -3  -1 -18 925.830 24.6185   7
   3  -1  18 901.685 24.4969   6
   3   1  20 1111.59 31.4599   1
   3   1  20 1135.77 31.5215   5
   3  -1  20 1100.53 31.5138   5
   3   1  20 1205.12 31.5866   8
  -3  -1 -20 1106.87 29.9792   7
  -3  -1 -22 1441.89 40.0303   7
   3   1  22 1522.24 41.8622   5
   3  -1  22 1467.30 41.7741   5
   3   1  22 1502.61 41.7742   1
   3   1  22 1477.26 40.0309   6
   3  -1  22 1443.58 40.0033   6
  -3  -1 -24 1035.86 29.7611   7
  -3   1 -24 1093.79 30.3546   7
   3   1  24 1110.13 31.8691   5
   3  -1  24 1046.65 31.6533   5
   3   1  24 1076.06 31.4213   1
   3   1  24 1072.27 29.8166   6
   3  -1  24 1099.45 29.9036   6
   3  -1  26 477.562 15.1951   8
   3   1  26 425.644 16.0232   5
   3  -1  26 424.111 15.8257   5
   3  -1  26 450.976 13.9707   6
   3   1  26 451.664 13.9749   6
  -3   1 -26 444.057 14.4066   7
  -3  -2  27 73.7392 6.16689   5
  -3   2  27 58.5832 5.77401   5
   3   2 -25 204.262 8.69863   7
  -3  -2  25 185.013 8.65283   5
  -3   2  25 193.221 8.71256   5
  -3   2  25 174.806 8.14471   6
  -3  -2  25 181.044 8.25607   6
  -3  -2  25 174.901 5.94206   1
  -3  -2  23 622.409 18.3575   1
  -3  -2  23 701.577 20.9376   5
  -3   2  23 702.571 20.9271   5
   3   2 -23 692.078 20.8654   7
  -3  -2  23 715.600 18.8373   2
  -3   2  23 701.987 20.6723   6
  -3  -2  23 699.517 20.8275   6
   3   2 -21 330.551 11.2111   7
  -3  -2  21 311.611 11.0797   6
  -3   2  21 334.246 11.0805   6
  -3  -2  21 337.064 11.3458   5
  -3   2  21 328.645 11.2238   5
  -3  -2  21 287.217 8.89502   1
  -3   2  19 724.300 20.5844   5
  -3  -2  19 653.867 18.4386   1
  -3  -2  19 722.672 20.5288   5
  -3   2  19 703.248 20.4608   6
  -3  -2  19 695.076 20.5575   6
   3   2 -19 722.088 20.6174   7
  -3  -2  17 345.234 9.97484   1
  -3   2  17 389.974 11.9259   5
   3   2 -17 374.094 11.9677   7
  -3   2  17 378.670 11.6997   7
  -3  -2  17 380.229 11.8828   5
  -3  -2  15 10.9841 2.37285   5
   3   2 -15 9.69607 2.49167   7
  -3   2  15 8.56084 2.38919   7
  -3   2  15 14.0385 2.60134   5
  -3   2  13 77.9712 3.78774   7
   3   2 -13 70.0841 3.84756   7
  -3   2  13 73.0713 3.84847   6
  -3  -2  13 72.6550 3.74253   5
  -3  -2  11 75.2038 3.48736   5
  -3   2  11 77.9129 3.39781   2
   3   2 -11 75.2628 3.37584   5
   3   2 -11 73.3441 3.96349   4
   3  -2 -11 70.8677 2.85926   4
   3  -2 -11 75.9852 3.78590   6
   3   2  -9 808.189 21.6987   5
   3  -2  -9 786.442 21.0938   4
   3   2  -9 785.568 22.3028   4
  -3   2   9 827.394 21.9342   2
  -3  -2   9 801.560 21.7755   5
  -3  -2   7 1067.23 27.6229   5
   3   2  -7 1053.32 27.5732   5
  -3   2   7 1090.82 28.1286   6
   3   2  -7 1028.25 28.2399   4
  -3  -2   7 1023.19 27.2017   1
   3  -2  -7 1009.14 27.1035   4
  -3  -2   7 1067.57 27.9763   7
   3   2  -5 1343.08 34.9583   5
  -3  -2   5 1303.77 35.3756   7
  -3   2   5 1351.71 35.4883   6
  -3  -2   5 1327.83 35.6105   4
  -3   2   5 1322.20 34.7829   4
  -3  -2   5 1316.10 34.9782   1
  -3  -2   5 1367.26 35.0174   5
   3   2  -5 1366.32 35.0090   3
  -3  -2   3 1528.19 39.3860   1
   3   2  -3 1492.42 38.9594   5
  -3  -2   3 1501.83 39.4660   7
  -3  -2   3 1533.44 39.8677   4
   3  -2  -3 1473.69 39.5425   6
  -3   2   3 1486.10 39.4659   6
  -3   2   3 1517.71 39.2623   4
   3   2  -1 53.4313 2.43042   1
   3   2  -1 46.5257 1.61465   5
  -3   2   1 48.1268 2.04152   6
   3  -2  -1 50.2999 2.12193   6
  -3  -2   1 53.4080 2.68984   4
  -3   2   1 53.2547 2.62357   3
  -3  -2   1 50.9697 1.96482   3
  -3  -2   1 45.0995 2.39057   8
  -3  -2   1 49.5579 2.06038   7
  -3  -2   1 50.0104 2.29656   1
  -3   2  -1 50.0883 2.69087   3
  -3  -2  -1 51.4811 2.45880   8
  -3  -2  -1 51.0813 2.41773   1
   3  -2   1 52.2282 1.97809   6
  -3   2  -1 48.9163 2.22362   5
  -3   2  -1 52.2532 2.35106   2
  -3   2  -3 955.988 25.3648   5
  -3  -2  -3 934.088 25.5493   8
   3   2   3 980.239 25.6484   8
  -3  -2  -3 975.448 25.7368   1
   3  -2   3 927.784 24.9065   6
   3  -2   3 950.906 25.5674   5
  -3   2  -3 984.737 25.4718   2
  -3   2  -5 1546.28 41.0972   2
   3  -2   5 1639.20 41.4559   5
  -3   2  -5 1590.68 41.3254   5
   3   2   5 1520.87 41.0325   5
   3   2   5 1637.01 41.5189   8
  -3  -2  -5 1526.25 40.7542   6
  -3  -2  -5 1571.82 41.3388   8
   3   2   5 1598.50 41.9021   1
   3   2   7 2581.96 64.2149   1
   3   2   7 2438.78 63.4058   5
   3   2   7 2534.01 63.6881   8
  -3  -2  -7 2360.12 63.4252   8
  -3   2  -7 2462.72 63.5817   5
   3  -2   7 2523.85 63.7501   5
  -3  -2  -7 2375.47 62.8527   6
  -3   2  -7 2337.72 63.0574   2
  -3   2  -9 1239.64 33.4432   5
   3  -2   9 1247.23 33.5743   5
   3   2   9 1202.13 33.2389   5
   3   2   9 1271.84 33.5607   8
  -3  -2  -9 1257.72 32.6787   6
   3   2   9 1282.50 34.0149   1
  -3   2  -9 1225.14 32.6319   2
  -3  -2 -11 766.193 19.4722   6
   3  -2  11 691.086 19.1750   6
   3   2  11 759.371 20.8163   1
   3  -2  11 741.119 20.4459   5
   3   2  11 744.397 20.1690   5
  -3   2 -11 743.456 20.2788   5
   3   2  11 754.050 20.4546   8
   3  -2  11 690.706 18.7546   8
   3  -2  13 232.248 8.02594   5
   3   2  13 224.373 7.74805   5
  -3   2 -13 220.714 7.76832   5
   3  -2  13 225.825 6.60004   8
   3   2  13 231.631 7.96577   8
   3  -2  13 213.299 6.64207   6
  -3   2 -13 208.699 7.72492   1
   3   2  13 224.948 8.21009   1
   3  -2  15 39.5974 2.33238   6
  -3   2 -15 40.3408 3.42832   5
   3   2  15 37.7988 2.38676   6
   3  -2  15 31.2162 2.49064   8
   3   2  15 36.0530 3.68347   1
   3   2  15 38.3542 3.30919   5
   3  -2  15 38.5630 3.52049   5
  -3  -2 -15 36.7355 2.24128   7
   3  -2  17 40.9432 3.90194   5
   3   2  17 41.7863 3.70115   5
  -3  -2 -17 37.4889 2.49251   7
   3  -2  17 28.6492 2.88175   8
  -3   2 -17 42.2786 3.84534   5
   3   2  17 48.1701 4.11753   1
   3  -2  17 38.3311 2.65504   6
   3   2  19 227.123 8.66781   1
   3   2  19 215.049 8.38394   5
   3  -2  19 217.958 8.57350   5
   3   2  19 255.132 8.94733   8
  -3  -2 -19 206.245 6.71621   7
   3   2  21 380.834 12.0024   8
   3   2  21 325.322 9.84222   6
   3   2  21 330.290 11.4441   5
   3  -2  21 310.202 11.4883   5
   3   2  21 343.762 11.6451   1
  -3  -2 -21 303.610 9.58758   7
   3  -2  21 316.830 9.88066   6
   3   2  23 384.123 12.3930   8
   3  -2  23 318.223 10.3322   6
   3   2  23 304.134 10.1751   6
   3  -2  23 311.777 12.0941   5
   3   2  23 320.544 11.9316   5
  -3  -2 -23 311.235 9.98584   7
   3   2  23 325.687 12.0060   1
   3  -2  25 215.275 7.87103   6
   3  -2  25 196.147 9.65376   5
   3   2  25 222.840 9.76240   5
  -3   2 -25 195.156 8.44111   7
   3   2  25 215.742 7.81773   6
   3   2  27 118.832 7.82124   5
   3   2  27 137.720 7.88870   8
  -3  -3  28-1.97412 4.75673   5
  -3   3  28 0.74820 4.73682   5
  -3  -3  26 6.82254 4.37604   5
  -3  -3  26 5.66233 2.00815   2
  -3   3  26 2.07253 4.42107   5
  -3  -3  24-0.15117 2.05835   2
   3   3 -24 4.76754 4.07134   7
  -3   3  24 0.21057 3.99475   5
  -3  -3  24 4.44908 3.72358   6
  -3   3  24-0.18718 3.47597   6
  -3  -3  24-1.24570 4.04241   5
   3   3 -22 1.15365 3.66036   7
  -3   3  22 3.67816 3.65979   5
  -3   3  22-1.41268 3.25945   6
  -3  -3  22 2.68735 3.50820   6
  -3  -3  22 0.56997 3.51114   5
   3   3 -20 1.58972 3.18367   7
  -3   3  20 4.22036 3.22201   5
  -3   3  20-0.99952 2.95199   6
  -3  -3  20 0.55121 3.26016   6
  -3  -3  20 2.93591 3.14856   5
   3   3 -18 28.0672 3.49654   7
  -3   3  18 30.3155 3.21355   7
  -3   3  18 28.5266 3.48395   5
  -3  -3  18 25.2643 3.54666   6
  -3  -3  18 33.2075 3.50152   5
   3   3 -16 0.72688 2.49237   7
  -3   3  16-1.26673 2.26533   7
  -3  -3  16 0.82650 2.38830   5
   3   3 -16 0.77709 2.36404   5
   3  -3 -16 1.25870 2.48608   6
   3  -3 -14 40.3216 3.32652   6
   3   3 -14 41.6905 3.24149   7
  -3   3  14 49.7266 3.25134   7
  -3  -3  14 43.8456 3.24378   5
   3   3 -14 45.0066 3.24330   5
   3  -3 -12 49.9975 2.16713   4
   3   3 -12 53.9546 3.83161   4
  -3   3  12 55.0641 3.31529   7
   3  -3 -12 54.0366 3.34838   6
  -3  -3  12 52.6884 3.14357   5
   3   3 -10 3.43460 1.47819   5
   3   3 -10 1.57821 2.09580   4
   3  -3 -10 1.46272 0.64705   4
  -3  -3  10 2.68440 1.56720   5
   3  -3 -10-0.56230 1.67025   6
  -3  -3   8-0.36727 1.43497   5
   3   3  -8 0.23167 1.88460   4
   3   3  -8 1.15614 1.30216   5
   3  -3  -8 1.20052 1.58778   2
  -3   3   6 0.79005 1.39242   6
  -3  -3   6-0.11754 1.18389   5
   3  -3  -6-0.44505 1.49975   2
   3   3  -6-0.05418 1.13006   5
  -3   3   4 14.1462 1.51174   6
   3   3  -4 12.0185 1.17108   5
   3  -3  -4 13.1142 1.75129   2
   3   3  -4 11.3695 1.52552   7
  -3   3   4 15.0892 1.01862   4
  -3  -3   4 14.5494 1.90667   4
   3  -3  -2 249.466 7.34995   6
  -3   3   2 241.988 7.25041   6
   3   3  -2 243.292 6.88847   5
  -3   3   2 257.479 7.79096   3
  -3  -3   2 243.753 6.62961   3
   3   3  -2 237.876 7.23907   7
  -3  -3   2 238.593 7.62121   8
   3   3  -2 238.834 7.28904   1
   3  -3  -2 240.347 7.62806   2
   3  -3   0 0.76388 1.05419   6
  -3   3   0 0.81704 1.56743   3
   3   3   0 1.16556 1.35938   1
  -3  -3   0 0.54738 1.36331   8
  -3   3   0-0.62874 1.12944   2
   3   3   0 0.98903 1.54439   4
  -3  -3   0 0.31007 0.79990   7
   3  -3   2 6.02303 1.01907   6
   3  -3   2 5.52072 1.47238   2
  -3   3  -2 4.73790 1.24383   2
  -3   3  -2 2.30935 1.51612   3
  -3  -3  -2 4.19569 1.42225   8
  -3  -3  -2 3.49675 0.71990   7
  -3   3  -2 2.57712 1.33633   5
   3   3   2 4.93914 1.72915   4
  -3  -3  -4 145.673 5.12629   8
   3   3   4 154.553 5.32998   8
  -3   3  -4 142.368 4.98443   5
  -3  -3  -4 144.235 4.04604   7
  -3   3  -4 153.649 4.94281   2
   3  -3   4 148.633 4.97411   2
   3   3   6 441.858 12.6609   8
  -3  -3  -6 414.738 11.7865   6
   3  -3   6 449.880 12.6302   5
  -3   3  -6 432.803 12.3697   5
  -3  -3  -6 425.672 12.4198   8
  -3   3  -6 432.889 11.9994   2
   3   3   6 394.824 12.6946   1
  -3   3  -8 59.6734 3.17649   5
  -3  -3  -8 64.9385 2.59302   6
   3  -3   8 63.1313 3.38866   5
   3   3   8 57.2006 3.26060   8
   3   3   8 57.9623 3.57981   1
   3   3  10 2.90889 2.31611   1
   3  -3  10 2.59519 2.08626   5
  -3  -3 -10 3.02610 0.68942   7
   3   3  10 2.03813 2.06871   8
  -3  -3 -10 4.20150 1.38884   6
  -3   3 -10 6.97825 2.05801   5
   3   3  10 1.80148 1.73262   5
   3   3  12 1.90733 2.01999   5
  -3   3 -12 1.07017 2.18444   5
   3  -3  12 2.01156 2.31257   5
  -3  -3 -12 2.37685 0.87966   7
  -3  -3 -12 0.65882 1.46928   6
   3   3  12 2.92032 2.48231   1
  -3   3 -12 0.12497 2.22656   1
   3   3  14 11.9026 3.20391   1
  -3   3 -14 17.7544 2.80277   1
  -3  -3 -14 15.7259 1.44215   7
   3  -3  14 18.6547 2.98155   5
   3  -3  14 10.4308 1.77104   6
  -3  -3 -14 15.1404 2.06345   6
   3  -3  14 12.2072 1.20272   8
  -3   3 -14 18.9234 2.85330   5
   3   3  14 13.1781 2.59426   5
   3   3  16 3.61281 2.62162   5
  -3   3 -16 6.05300 2.78484   5
  -3  -3 -16 1.35126 1.39096   7
   3   3  16 3.41417 3.34961   1
  -3   3 -16-1.08682 2.56869   1
   3  -3  16 1.26301 1.76312   6
   3  -3  16 4.05146 2.90606   5
   3   3  16 1.78706 2.98796   8
   3  -3  16 1.29226 1.62849   8
  -3  -3 -18 15.2504 1.87098   7
   3  -3  18 4.85525 2.09511   8
   3   3  18 17.6743 3.82293   8
   3   3  18 14.7531 3.32590   5
  -3   3 -18 12.5374 3.23268   5
   3  -3  18 17.1466 3.62099   5
   3   3  18 20.9439 3.85307   1
   3   3  20 3.28351 3.64832   1
   3  -3  20 1.24301 2.42616   8
   3   3  20 8.43134 3.88112   8
  -3  -3 -20 3.22874 0.89960   2
   3  -3  20 6.64744 3.76147   5
   3   3  20 6.71759 3.44953   5
  -3   3 -20 6.64949 3.56528   5
   3  -3  22 3.00735 2.91062   8
   3   3  22-2.67008 4.13373   8
   3  -3  22 4.76911 2.58434   6
   3   3  22 0.82349 3.87876   1
   3   3  22-0.40090 3.74986   5
   3  -3  22 5.10443 3.99289   5
   3   3  24 3.68944 4.25827   5
   3   3  24 6.05037 4.51157   8
   3  -3  24-0.70889 3.22298   8
   3  -3  24 0.86754 2.91201   6
   3  -3  24 3.45417 4.41917   5
   3  -3  26-0.52499 3.10670   6
   3   3  26 1.87918 4.67319   5
   3   3  26 2.26927 4.84093   8
   3  -3  26-1.48269 4.73663   5
  -3   3 -26 0.85684 3.75826   7
  -3  -4  27 364.318 10.6398   2
  -3   4  27 437.436 14.6141   5
  -3  -4  27 409.478 14.3731   5
  -3  -4  25 952.497 25.8441   2
  -3  -4  25 928.950 28.4017   5
  -3   4  25 1002.18 28.6932   5
  -3  -4  23 1553.36 44.0242   6
   3   4 -23 1552.30 44.0453   7
  -3   4  23 1584.03 43.6806   6
  -3   4  23 1679.71 44.3268   5
  -3  -4  23 1531.46 43.9862   5
  -3  -4  21 1911.52 53.6362   5
  -3  -4  21 1903.41 53.6937   6
  -3   4  21 2051.72 53.9233   5
  -3   4  21 2020.84 53.5263   6
   3   4 -21 1949.92 53.7201   7
  -3  -4  19 1886.63 51.6887   5
  -3   4  19 1901.91 51.2245   7
   3   4 -19 1864.59 51.6599   7
   3   4 -19 1924.39 51.4942   5
  -3   4  19 1829.49 51.6688   5
  -3   4  19 1991.69 51.6336   6
  -3  -4  17 1953.68 54.0447   5
   3   4 -17 2012.22 53.9566   5
   3  -4 -17 2008.94 54.5252   6
   3   4 -17 1987.43 54.2387   7
  -3   4  17 2064.44 53.8306   7
  -3  -4  15 1177.37 32.5002   5
   3   4 -15 1155.97 32.6408   7
   3  -4 -15 1171.39 32.7964   6
  -3   4  15 1209.79 32.4099   7
   3   4 -15 1158.87 32.3273   5
  -3  -4  13 550.896 16.4163   5
   3   4 -13 565.221 16.3259   5
   3   4 -13 563.791 16.6731   7
   3  -4 -13 548.623 16.8321   6
  -3   4  13 597.418 16.6361   7
   3   4 -13 580.573 17.4007   4
  -3   4  13 583.091 16.6041   6
   3  -4 -13 546.836 14.8328   4
   3  -4 -13 571.696 16.3367   2
  -3   4  11 118.132 4.79399   6
   3  -4 -11 104.170 4.93517   6
   3   4 -11 119.416 5.50155   4
  -3  -4  11 110.503 4.73710   5
   3  -4 -11 113.280 4.81129   2
  -3  -4   9 51.1456 2.86255   5
   3  -4  -9 52.3729 3.13657   2
   3   4  -9 48.7118 2.74702   5
  -3   4   7 0.37132 1.48628   6
   3  -4  -7 0.09669 1.53540   2
   3   4  -7-0.36370 1.41315   5
  -3  -4   7-0.40155 1.46590   5
   3  -4  -5 6.78938 1.73004   2
  -3   4   5 5.87886 1.59901   6
   3   4  -5 5.26961 1.36473   5
  -3  -4   5 3.45674 1.64087   8
   3   4  -5 4.28474 1.50091   7
   3   4  -5 2.83151 1.05720   1
   3  -4  -3 208.118 6.53652   6
   3   4  -3 195.102 6.94540   4
  -3   4   3 199.541 6.36946   6
   3   4  -3 194.864 6.08000   5
   3   4  -3 193.895 6.16062   1
  -3  -4   3 204.928 6.78493   8
   3   4  -3 197.660 6.30207   7
   3  -4  -3 207.465 6.66901   2
  -3   4   1 612.385 16.5403   3
   3   4  -1 570.265 16.6578   4
   3   4  -1 567.543 16.1076   1
   3   4  -1 553.758 15.6959   7
  -3   4   1 597.085 16.2136   2
  -3  -4   1 559.556 16.4173   8
   3  -4  -1 590.547 16.0508   6
  -3   4  -1 2468.82 65.3508   3
   3   4   1 2522.85 65.0939   1
   3   4   1 2478.78 65.5354   4
   3  -4   1 2474.32 64.7630   6
  -3  -4  -1 2454.10 65.2326   8
   3   4   3 1722.14 44.9636   4
  -3   4  -3 1632.51 43.4461   8
  -3  -4  -3 1695.72 44.5591   8
   3  -4   3 1696.20 44.2487   2
  -3   4  -3 1695.74 44.3873   5
   3  -4   5 4847.52 121.950   2
   3   4   5 4667.59 122.458   8
  -3   4  -5 4658.18 120.887   8
  -3   4  -5 4781.63 122.180   5
  -3  -4  -5 4716.90 122.279   8
  -3   4  -7 4350.52 115.286   5
  -3  -4  -7 4320.26 115.319   8
   3  -4   7 4524.51 114.922   2
  -3  -4  -7 4391.29 114.763   6
   3  -4   7 4569.24 115.649   5
  -3  -4  -9 4856.11 125.061   4
   3  -4   9 4822.35 124.835   5
  -3  -4  -9 4784.20 123.931   6
   3   4   9 4689.81 124.916   1
  -3   4  -9 4767.92 124.619   5
   3   4  11 4036.75 106.015   1
  -3  -4 -11 4109.27 106.080   4
  -3   4 -11 3988.58 105.613   1
   3  -4  11 4069.75 105.979   5
  -3  -4 -11 4135.70 104.970   6
  -3   4 -11 3858.58 105.552   5
  -3   4 -13 1353.83 37.4517   5
   3   4  13 1342.92 37.2775   5
  -3   4 -13 1321.93 37.2921   1
   3   4  13 1357.32 37.8170   1
   3  -4  13 1364.32 37.7884   5
   3   4  13 1403.27 37.7813   8
  -3  -4 -13 1431.22 36.8070   6
   3   4  15 906.044 25.3851   5
  -3  -4 -15 929.707 24.7332   6
  -3   4 -15 869.222 25.3869   5
   3  -4  15 856.619 25.7120   5
   3   4  15 958.449 25.9508   8
   3   4  15 882.620 25.8327   1
  -3   4 -15 841.376 25.1329   1
   3  -4  17 148.027 4.30667   8
   3   4  17 190.432 7.08413   5
  -3   4 -17 178.414 7.03507   5
  -3  -4 -17 186.753 6.32645   6
   3   4  17 218.340 7.82649   8
   3  -4  17 172.185 7.33671   5
  -3   4 -17 180.791 6.62960   1
   3   4  17 186.197 7.62167   1
   3   4  19 39.4696 4.61781   1
   3  -4  19 30.8537 4.35222   5
   3   4  19 46.0920 4.56918   8
   3  -4  19 36.8958 1.84832   8
   3  -4  19 24.9568 2.46527   8
  -3   4 -19 37.8657 4.12922   5
   3   4  19 44.4590 4.24291   5
   3   4  21 0.84734 4.06509   1
  -3  -4 -21-0.72018 1.46125   2
  -3   4 -21 0.95880 3.67569   5
   3   4  21-0.19476 3.72042   5
   3   4  21 3.87816 4.30208   8
   3  -4  21 2.64808 2.38608   8
   3  -4  21 2.01481 1.47972   8
   3  -4  21-0.21599 3.96716   5
   3  -4  21 1.81046 2.64839   6
   3   4  23-1.91327 4.04691   5
   3   4  23 0.64977 4.48274   8
   3  -4  23 0.15557 2.62804   8
   3  -4  23 1.59050 1.60048   8
   3  -4  23-1.86349 4.41385   5
   3  -4  23-0.24530 2.80860   6
   3   4  25 2.99025 4.54962   5
   3   4  25 2.50581 4.78108   8
   3  -4  25 5.98559 4.83147   5
   3  -4  25 8.62150 3.28356   6
   3  -4  25 6.09824 1.83745   8
   3   4  27 43.5642 6.03780   8
  -3  -5  26 474.829 13.6503   2
  -3  -5  26 471.761 16.7704   5
  -3   5  26 517.963 16.8807   5
  -3  -5  24 859.448 27.0827   5
  -3   5  24 957.462 27.4361   5
   3   5 -22 1250.77 36.5201   7
  -3   5  22 1367.55 36.9600   5
   3   5 -22 1275.06 36.2870   5
  -3   5  22 1292.87 36.2355   6
  -3  -5  22 1263.76 36.6645   5
  -3   5  20 1000.27 28.3937   7
   3   5 -20 1010.79 29.2416   7
   3   5 -20 1034.46 28.8926   5
   3  -5 -20 975.375 29.3322   6
  -3   5  20 1006.59 28.8061   6
  -3  -5  20 1014.15 29.2439   5
  -3  -5  18 905.153 26.0703   5
   3  -5 -18 876.039 26.2670   6
   3   5 -18 922.754 25.7623   5
   3   5 -18 870.316 26.0103   7
  -3   5  18 896.775 25.4144   7
   3   5 -16 616.154 18.0392   5
   3  -5 -16 580.719 16.1248   4
   3   5 -16 615.384 18.4003   7
  -3  -5  16 617.796 18.3342   5
   3  -5 -16 633.684 17.8642   2
   3  -5 -16 591.456 18.4523   6
  -3   5  16 678.382 18.1473   7
   3   5 -14 234.844 8.02231   5
   3  -5 -14 229.575 7.93126   2
   3   5 -14 227.501 9.08007   4
  -3  -5  14 213.498 8.11412   5
  -3   5  14 199.148 7.87603   6
   3  -5 -14 225.556 8.38923   6
  -3   5  14 227.947 7.97885   7
  -3  -5  12 72.2273 4.07898   5
   3   5 -12 77.2552 3.95084   5
   3   5 -12 73.4802 4.83787   4
   3  -5 -12 82.5027 4.09467   2
   3  -5 -12 76.0414 4.26846   6
  -3   5  12 79.3103 4.12988   6
   3  -5 -10 95.0191 4.37085   2
   3  -5 -10 88.3580 4.51097   6
  -3   5  10 91.7214 4.23464   6
  -3  -5  10 97.5402 4.38738   5
   3   5  -8 143.828 5.10835   5
  -3   5   8 128.238 5.16271   6
  -3  -5   8 131.934 5.30224   5
   3  -5  -8 144.737 5.42261   2
   3   5  -6 486.535 14.3326   5
   3  -5  -6 521.495 14.8303   2
  -3   5   6 528.598 14.7239   6
   3   5  -6 504.534 13.7676   1
   3  -5  -4 15.1617 2.03943   2
  -3  -5   4 13.4042 2.06909   8
   3  -5  -4 21.4538 2.08658   6
   3   5  -4 13.3471 1.79561   7
   3   5  -4 12.7111 1.57804   1
   3   5  -4 14.9178 1.76004   5
   3   5  -4 9.72853 2.04178   4
   3   5  -2 12.9386 1.78157   5
   3   5  -2 9.34708 1.51713   7
  -3  -5   2 9.82630 1.98136   8
   3   5  -2 9.19575 1.60623   1
   3  -5  -2 12.7356 1.72139   6
   3   5  -2 11.0751 2.10407   4
   3   5   0 323.473 10.4401   4
   3   5   0 336.872 9.87617   1
   3  -5   0 326.232 9.82198   6
   3   5   0 317.915 9.24543   7
  -3  -5   0 328.854 10.1172   8
   3  -5   2 1250.30 33.6428   2
   3   5   2 1217.66 32.7072   7
   3   5   2 1318.86 34.3717   4
   3   5   2 1233.99 33.7681   1
  -3   5  -2 1253.18 32.9508   8
  -3  -5  -2 1270.14 33.9509   8
  -3   5  -2 1318.57 33.9945   5
   3  -5   2 1233.86 33.4957   6
  -3   5  -4 2336.93 60.7306   8
  -3  -5  -4 2370.84 61.9777   8
  -3   5  -4 2328.41 61.8587   5
   3  -5   4 2337.07 61.5514   2
  -3  -5  -6 1689.88 45.0345   8
  -3   5  -6 1690.23 44.9559   5
   3  -5   6 1659.16 44.4897   2
   3  -5   8 2876.78 75.6270   5
  -3   5  -8 2837.55 75.2772   5
   3  -5   8 2811.15 74.6530   2
  -3  -5  -8 2886.52 75.5759   4
  -3  -5  -8 2865.98 74.7684   6
  -3  -5  -8 2882.53 75.3106   8
   3  -5  10 3098.10 83.4615   5
  -3   5 -10 3138.61 83.1672   5
  -3   5 -10 3076.07 83.0758   1
  -3  -5 -10 3300.48 83.5106   4
   3   5  10 3257.66 83.5393   8
   3   5  10 3137.33 83.4525   1
  -3  -5 -10 3097.12 82.4592   6
   3  -5  10 3174.71 82.3192   2
  -3   5 -12 531.427 16.2443   5
  -3   5 -12 524.699 16.0591   1
  -3  -5 -12 572.100 15.7051   6
   3   5  12 523.614 16.5070   1
   3  -5  12 495.432 16.4106   5
  -3  -5 -12 553.533 16.6494   4
   3   5  12 580.870 16.7676   8
   3   5  14 964.590 26.0211   8
  -3  -5 -14 952.194 24.9780   6
   3   5  14 858.488 25.8171   1
  -3   5 -14 838.992 25.1319   1
  -3   5 -14 862.794 25.4556   5
  -3  -5 -14 925.908 25.8937   4
   3  -5  14 851.764 25.7663   5
   3  -5  16 127.135 6.69038   5
  -3   5 -16 118.359 6.18573   5
   3   5  16 122.872 6.08046   5
  -3  -5 -16 147.528 6.71702   4
  -3   5 -16 124.180 5.84810   1
   3   5  16 136.455 6.87853   1
  -3  -5 -16 140.747 5.70791   6
   3   5  16 155.922 6.83680   8
  -3  -5 -18 2.48134 3.37406   4
   3   5  18 2.85956 3.72914   1
  -3   5 -18 7.44301 3.08243   1
   3  -5  18 2.22924 3.70928   5
   3   5  18 1.54543 3.64008   8
  -3  -5 -18 2.47625 2.60507   6
  -3   5 -18 3.33814 3.28338   5
   3   5  18 2.77688 3.28203   5
   3   5  20 42.7583 5.07055   1
   3   5  20 37.1581 4.77276   8
   3   5  20 28.5392 4.18078   5
  -3   5 -20 37.5335 4.39823   5
   3  -5  20 27.7941 4.70309   5
  -3  -5 -20 23.4336 3.42405   6
   3  -5  20 30.8999 3.28893   6
  -3  -5 -22 53.1315 2.84019   2
   3  -5  22 66.2416 4.19937   6
   3   5  22 70.3866 5.99907   8
   3  -5  22 65.2321 6.04419   5
   3   5  22 67.8445 5.48535   5
   3   5  24 36.9380 5.20666   5
   3  -5  24 29.7363 5.35000   5
   3   5  24 31.0562 5.17710   8
   3  -5  24 31.2943 3.69817   6
   3   5  26 2.19277 4.98402   5
   3   5  26 4.77382 5.22178   8
  -3  -6  27 23.2036 5.54249   5
   3  -6 -25 6.33945 2.29171   4
  -3   6  25 9.85760 4.74841   5
  -3  -6  25 6.35448 4.80360   5
   3  -6 -23 13.4502 2.13725   4
  -3  -6  23 11.8153 4.49131   5
   3   6 -23 12.0251 4.01557   5
  -3   6  23 20.4469 4.66535   5
  -3   6  21-1.21290 3.15037   7
   3   6 -21 1.48688 3.76893   7
   3  -6 -21-0.65857 3.76374   6
  -3   6  21 1.82843 3.41620   6
   3  -6 -21 2.80292 1.65023   4
  -3  -6  21-0.42048 3.91864   5
   3   6 -21 3.93176 3.76798   5
   3   6 -19 1.99859 3.56480   7
  -3   6  19-0.87293 2.97577   7
   3  -6 -19 4.42504 3.51629   6
  -3   6  19-3.60512 3.32780   6
   3  -6 -19 1.97332 1.30843   4
   3   6 -19 0.85418 3.22964   5
  -3  -6  19-4.25098 3.66993   5
   3  -6 -17-0.75119 3.00680   6
  -3  -6  17-1.23570 3.20597   5
   3   6 -17 3.43603 2.94913   5
   3  -6 -17 1.15286 2.77164   2
  -3   6  17 0.42737 2.65508   7
   3   6 -17-1.31570 3.39185   7
   3  -6 -15 0.42352 2.59965   2
   3  -6 -15 3.35261 2.77441   6
  -3  -6  15 1.59236 2.89954   5
   3   6 -15 8.47184 3.56282   4
  -3   6  15-0.41521 2.50753   7
   3   6 -15 0.43071 2.59118   5
   3  -6 -13 0.93150 2.43836   2
  -3   6  13 1.93870 2.46052   6
  -3  -6  13 1.45581 2.57640   5
   3   6 -13 2.97625 2.39753   5
   3  -6 -13 0.16395 2.54278   6
   3   6 -11 10.1683 2.34721   5
  -3  -6  11 10.5279 2.66871   5
  -3  -6  11 3.44519 2.48704   8
   3  -6 -11 7.35254 2.29014   2
   3   6 -11 10.2301 2.73763   7
   3  -6 -11 9.57336 2.56096   6
  -3   6  11 9.32078 2.29099   6
  -3   6   9 44.6016 3.08656   6
   3   6  -9 42.7304 3.40558   7
   3  -6  -9 39.5784 3.20178   2
  -3  -6   9 36.2368 3.19010   8
   3  -6  -7 10.8554 2.31788   2
   3  -6  -7 11.8493 2.42729   3
   3   6  -7 10.1095 1.30423   1
   3   6  -7 9.20637 2.56913   4
  -3   6   7 11.8104 2.13115   6
   3  -6  -5 54.6243 3.44065   3
   3   6  -5 43.1910 2.34690   1
   3  -6  -5 52.0531 3.19466   2
  -3   6   5 44.4875 1.74392   4
   3   6  -5 43.5980 3.46668   4
   3   6  -5 47.3661 2.85792   5
   3   6  -3 25.3435 2.34354   5
   3  -6  -3 22.6793 2.50221   3
   3   6  -3 26.5066 2.33468   7
  -3  -6   3 24.5022 2.68041   8
   3   6  -3 21.6109 2.77508   4
   3  -6  -3 30.2402 2.72034   2
   3  -6  -3 25.9359 2.46660   6
   3   6  -1 136.590 5.03381   7
   3  -6  -1 151.065 5.88193   3
   3   6  -1 144.894 5.92993   4
  -3  -6   1 146.645 5.73554   8
  -3   6   1 150.120 5.12516   8
   3  -6  -1 142.084 5.47504   6
   3   6   1 20.8162 1.62197   7
  -3  -6  -1 19.6838 2.39336   8
  -3   6  -1 22.4721 1.83617   8
   3  -6   1 23.4483 2.50391   2
   3   6   1 23.8708 2.58676   4
   3  -6   1 22.6674 2.24786   6
   3   6   3 96.2400 3.13957   7
   3   6   3 98.5605 4.81553   4
  -3   6  -3 97.7565 4.58333   5
   3  -6   3 97.5118 4.32340   2
  -3   6  -3 97.0333 3.57936   8
  -3  -6  -3 96.0221 4.55942   8
   3  -6   5 2.43596 1.87269   2
  -3   6  -5 1.50010 2.16528   5
  -3  -6  -5 1.94193 2.25170   8
   3   6   5 3.94285 2.49258   8
  -3   6  -5 3.03096 1.23311   8
  -3  -6  -5 1.30614 2.10237   4
  -3   6  -5 2.19269 2.15492   3
  -3  -6  -7-1.91958 2.38384   4
   3   6   7-0.43819 2.31562   8
  -3  -6  -7 1.53262 1.80319   6
  -3   6  -7 1.02435 2.19832   5
   3  -6   7-0.70696 1.80845   2
  -3  -6  -7 1.46611 2.28177   8
  -3  -6  -9 1.15504 1.91947   6
   3   6   9 0.46449 2.57045   8
   3  -6   9 2.47989 1.78880   2
  -3   6  -9 1.62721 2.37414   5
  -3  -6  -9 1.86554 2.41474   4
   3   6  11 41.6212 3.81360   8
   3  -6  11 39.6146 4.01470   5
  -3   6 -11 43.3450 3.69819   5
   3   6  11 34.0053 3.81849   1
  -3   6 -11 33.3131 3.32825   1
  -3  -6 -11 40.6997 3.59585   4
  -3  -6 -11 44.1329 3.13452   6
   3  -6  11 32.9118 2.65207   2
  -3  -6 -13 20.0548 3.32509   4
   3  -6  13 20.4552 2.33848   2
   3   6  13 18.0702 3.53353   8
   3  -6  13 13.7563 3.51233   5
  -3  -6 -13 16.4748 2.65765   6
  -3   6 -13 15.3036 3.23788   5
  -3   6 -13 19.7841 2.90151   1
   3   6  13 11.7489 3.53527   1
   3   6  15 6.04837 3.48971   1
  -3   6 -15 0.14202 2.76278   1
   3   6  15 0.55494 3.41487   8
   3  -6  15 8.94720 3.62128   5
  -3  -6 -15 2.21307 2.51300   6
  -3  -6 -15 1.59814 3.13022   4
  -3   6 -15 0.83770 3.11942   5
  -3   6 -17-1.18224 2.92775   1
   3   6  17 0.20989 3.85029   1
   3   6  17 4.86357 3.82529   8
   3  -6  17-2.25693 3.73106   5
  -3  -6 -17-0.13779 2.78452   6
  -3  -6 -17 5.06952 3.57445   4
   3   6  17 1.56589 3.19181   5
  -3   6 -17 4.68964 3.47312   5
   3   6  19 22.7660 4.73924   1
  -3   6 -19 22.5245 3.49802   1
   3   6  19 28.0594 4.46121   8
  -3  -6 -19 22.3937 4.12081   4
  -3  -6 -19 23.6621 3.54254   6
   3  -6  19 20.9782 4.59155   5
  -3   6 -19 21.2327 4.09812   5
   3   6  19 25.1359 4.15725   5
   3   6  21 1.29409 4.39819   8
  -3  -6 -21 2.32168 3.96668   4
   3  -6  21-1.18037 2.96482   6
  -3  -6 -21 2.40547 3.36086   6
   3  -6  21 4.96705 4.43998   5
   3   6  21-4.31767 4.04266   5
   3   6  23 7.93357 4.78928   8
   3  -6  23 4.79368 4.78354   5
   3  -6  23 3.15631 3.23792   6
  -3  -6 -23 16.7002 4.66944   4
   3   6  23 3.97986 4.34110   5
   3  -6  25 1.60662 3.35801   6
   3   6  25 0.24047 4.64062   5
  -3  -7  26 37.7168 5.99949   5
  -3  -7  24 6.87801 4.83236   5
  -3   7  24 8.77503 4.67505   5
   3  -7 -24 8.96676 4.52025   6
   3  -7 -24 11.6305 1.79019   4
  -3   7  22-0.15591 3.37469   7
  -3  -7  22-1.82421 4.30584   5
   3   7 -22 2.59891 3.72613   5
   3  -7 -22 1.68866 1.16791   4
   3  -7 -22 1.65136 4.08462   6
  -3  -7  20 9.94266 4.13510   5
   3  -7 -20 6.77744 3.32840   2
   3  -7 -20 1.31435 3.75314   6
   3   7 -20 3.12187 3.86365   7
  -3   7  20 6.00888 3.11264   7
  -3   7  20 7.11925 3.48219   6
   3   7 -20 6.12607 3.61348   5
  -3  -7  18 49.9425 4.81865   5
   3   7 -18 53.7746 4.52729   5
   3  -7 -18 52.3779 4.31098   2
   3   7 -18 57.1902 5.44153   4
   3  -7 -18 48.5673 4.74526   6
  -3   7  18 60.2828 4.29011   7
   3   7 -16 91.2177 5.19138   5
  -3  -7  16 90.8508 5.34217   8
   3  -7 -16 83.4424 4.96365   2
  -3  -7  16 84.2452 5.49599   5
   3   7 -16 100.509 6.16629   4
   3  -7 -16 98.3346 5.64677   6
  -3   7  16 92.7821 5.02259   7
  -3  -7  14 513.866 16.1027   5
  -3  -7  14 511.054 15.8155   8
   3   7 -14 501.258 15.6199   5
   3  -7 -14 502.227 15.6754   2
  -3   7  14 498.238 15.7452   6
   3  -7 -14 542.290 16.4132   6
  -3  -7  12 1009.18 29.6496   5
   3   7 -12 1024.64 29.3680   5
   3   7 -12 1136.45 30.2809   7
  -3   7  12 1077.49 29.4998   6
   3  -7 -12 1082.16 30.0253   6
   3  -7 -12 1015.61 29.4118   2
  -3  -7  12 1046.85 29.5438   8
  -3   7  10 1827.60 49.0079   6
  -3  -7  10 1875.45 49.1299   8
   3   7 -10 1760.47 48.7643   5
   3  -7 -10 1820.09 49.1090   2
   3   7  -8 3171.95 85.3432   5
   3   7  -8 3151.00 84.1072   1
  -3  -7   8 3359.83 85.7885   8
   3  -7  -8 3342.57 86.0484   3
   3   7  -8 3184.01 86.3243   4
   3   7  -6 2678.87 69.9635   4
  -3   7   6 2585.94 67.5499   4
   3  -7  -6 2765.04 69.5742   2
   3   7  -6 2546.79 68.1355   1
   3  -7  -6 2689.49 69.5794   3
   3  -7  -4 3672.38 92.4894   2
   3  -7  -4 3620.69 92.2060   6
   3   7  -4 3462.08 92.5433   4
  -3   7   4 3461.82 90.7256   4
   3  -7  -4 3394.00 92.2342   3
   3  -7  -2 1822.14 49.4436   3
   3  -7  -2 1844.68 49.2862   6
  -3   7   2 1819.30 48.6434   8
  -3  -7   2 1880.50 49.3836   8
   3   7  -2 1818.30 49.5155   8
   3   7  -2 1829.05 49.7020   4
  -3   7   0 1411.52 37.6163   3
  -3   7   0 1354.78 36.7169   8
  -3  -7   0 1412.29 37.6962   8
   3  -7   0 1400.13 37.4203   6
   3   7   0 1365.33 37.8913   4
   3   7   0 1323.48 37.6565   8
   3  -7   2 263.708 9.15702   2
   3   7   2 272.184 7.84557   7
  -3   7  -2 269.189 9.22980   5
  -3   7  -2 254.348 9.00001   3
  -3   7  -2 258.527 8.06434   8
  -3  -7  -2 272.701 9.13341   8
  -3  -7  -2 246.538 8.89052   4
   3   7   2 263.181 9.26323   4
  -3  -7  -4 3.56236 2.32853   8
  -3   7  -4 3.33787 2.36341   5
  -3   7  -4 3.74579 1.50792   8
   3   7   4 4.99470 1.00318   7
   3   7   4 10.3897 2.75445   4
  -3  -7  -4 2.12560 2.19496   4
   3  -7   4 3.68311 2.21539   2
  -3   7  -4 5.72610 2.41853   3
   3  -7   6 20.2064 2.78380   2
   3   7   6 22.4594 3.26220   8
  -3   7  -6 20.4091 1.76864   8
  -3  -7  -6 25.1454 3.07273   8
  -3  -7  -6 24.1521 2.90117   4
  -3   7  -6 20.3117 2.98620   5
  -3   7  -6 20.9093 2.92211   3
  -3  -7  -8 2.11273 2.53936   8
  -3   7  -8 1.46551 2.57979   5
   3   7   8 0.81820 2.64163   8
  -3  -7  -8 3.25908 2.15624   6
   3  -7   8 0.11985 2.20992   2
  -3  -7  -8 2.32150 2.51250   4
  -3  -7 -10 26.6560 2.90432   6
  -3   7 -10 22.1692 3.17389   5
   3  -7  10 24.3919 2.79121   2
   3   7  10 27.4087 3.57287   8
  -3  -7 -10 25.4727 3.23110   4
  -3  -7 -12 28.2434 3.50072   4
  -3  -7 -12 25.1755 3.02190   6
   3   7  12 25.7804 3.75023   8
  -3   7 -12 20.2498 3.13610   1
   3  -7  12 23.5277 2.67430   2
  -3   7 -12 23.6090 3.51965   5
   3  -7  14 272.877 10.5865   5
  -3   7 -14 266.428 9.93907   5
  -3   7 -14 265.442 9.47652   1
  -3  -7 -14 277.550 9.36654   6
  -3  -7 -14 270.380 9.74589   4
   3   7  14 275.628 10.2734   8
   3   7  14 265.211 10.5894   1
   3  -7  14 257.380 8.60968   2
   3   7  16 582.123 19.1204   1
  -3   7 -16 572.021 17.7202   1
  -3  -7 -16 621.707 18.4334   4
   3  -7  16 559.234 18.9438   5
   3   7  16 643.071 18.9059   8
  -3   7 -16 558.197 18.3211   5
  -3  -7 -16 621.578 17.9566   6
  -3  -7 -18 753.964 21.3087   6
   3   7  18 703.995 21.7876   5
  -3  -7 -18 749.711 21.8748   4
  -3   7 -18 706.026 21.8310   5
  -3   7 -18 697.385 20.9841   1
   3   7  18 715.351 22.6188   1
   3   7  18 768.486 22.2741   8
   3  -7  18 647.144 22.1946   5
   3   7  20 1447.36 39.9323   5
  -3  -7 -20 1470.95 39.3053   6
  -3  -7 -20 1502.92 40.0250   4
  -3   7 -20 1301.13 38.6697   1
   3  -7  20 1309.17 40.4014   5
   3   7  20 1501.31 40.3212   8
   3   7  22 1275.56 35.4881   8
  -3  -7 -22 1267.51 35.1367   4
  -3  -7 -22 1255.93 34.5114   6
   3   7  22 1217.66 35.2113   5
   3  -7  24 703.731 21.7806   6
   3   7  24 807.383 23.5762   5
  -3  -8  29 136.588 7.66359   8
  -3  -8  27 72.6158 6.11399   8
  -3  -8  25 25.9634 4.70225   8
   3   8 -25 23.8445 5.66267   4
   3  -8 -25 26.2288 5.42997   6
  -3  -8  25 16.0219 5.47246   5
   3  -8 -23 1.01405 4.36568   6
  -3  -8  23 2.45413 3.99851   8
   3   8 -23 7.74297 4.91084   4
  -3   8  23 4.76117 3.54756   7
  -3  -8  23 2.02189 4.78430   5
  -3  -8  21-0.95264 4.34168   5
   3   8 -21-1.00196 3.92316   5
   3  -8 -21-3.78146 4.31936   6
   3   8 -21-3.32034 4.78314   4
  -3  -8  21-0.54858 3.63027   8
  -3   8  21 1.54722 3.13929   7
   3  -8 -21-0.34740 3.50281   2
  -3   8  19 3.83297 3.10211   7
  -3  -8  19 4.00323 4.26839   5
   3   8 -19 5.09664 3.72825   5
   3  -8 -19 3.16879 3.74652   6
  -3  -8  19 1.41408 3.53578   8
  -3   8  19 2.04064 3.44580   6
   3  -8 -19 1.91462 3.51427   2
   3   8 -19 1.21965 4.04367   4
  -3  -8  17 33.4168 4.06315   8
   3  -8 -17 23.1717 4.04624   6
   3  -8 -17 23.2895 3.75796   2
  -3   8  17 30.6463 3.76448   7
   3   8 -17 27.8350 4.84218   4
  -3  -8  17 26.9168 4.62074   5
   3   8 -17 18.9688 3.76461   5
  -3  -8  15 371.869 13.3112   5
   3   8 -15 361.871 12.6976   5
   3   8 -15 402.849 13.8733   7
   3  -8 -15 411.507 13.5998   6
   3  -8 -15 383.752 12.8425   2
  -3  -8  15 403.255 13.0055   8
   3  -8 -13 1278.13 37.0303   2
  -3  -8  13 1326.06 37.0333   8
   3   8 -13 1355.62 37.0367   5
   3  -8 -13 1403.94 37.7841   6
   3   8 -11 1824.39 51.8589   4
   3  -8 -11 1896.87 51.2964   2
  -3  -8  11 1932.63 51.1260   8
   3  -8 -11 1928.70 51.5277   6
   3   8 -11 1848.64 50.8742   5
   3  -8  -9 3415.68 87.5961   3
   3   8  -9 3424.03 87.0339   5
  -3  -8   9 3641.97 87.4241   8
   3  -8  -9 3608.98 87.7477   2
   3   8  -9 3129.44 85.3399   1
   3   8  -9 3244.66 85.0126   3
   3   8  -9 3445.74 88.0842   4
   3  -8  -7 2623.63 69.8666   3
  -3  -8   7 2721.96 69.7236   8
  -3   8   7 2488.53 67.6652   4
  -3   8   7 2793.68 69.4585   8
   3   8  -7 2680.30 70.3458   4
   3  -8  -7 2855.66 70.2467   2
   3   8  -7 2644.38 69.4417   5
   3   8  -5 2657.26 71.5631   5
  -3   8   5 2757.59 71.4156   8
  -3   8   5 2630.10 70.2284   4
   3   8  -5 2698.02 72.3699   4
   3  -8  -5 2666.05 71.9794   3
  -3   8   3 2681.65 71.8118   4
   3   8  -3 2707.91 73.5301   4
   3  -8  -3 2862.02 73.2395   6
  -3   8   3 2795.79 72.5563   8
   3  -8  -3 2791.29 73.2868   3
   3   8  -1 1311.06 35.4898   8
  -3  -8   1 1184.25 35.0056   4
   3   8  -1 1234.32 35.5167   4
   3  -8  -1 1308.31 35.2747   6
  -3   8   1 1278.68 34.4569   8
  -3  -8   1 1344.27 35.3823   8
  -3   8  -1 974.886 26.4508   3
   3   8   1 900.193 26.5103   8
   3   8   1 921.216 26.7496   4
   3  -8   1 917.747 26.2934   6
  -3   8  -1 919.961 25.5186   8
  -3  -8  -1 950.948 26.5579   8
   3  -8   1 1022.19 27.4601   2
  -3  -8  -1 894.190 26.2813   4
  -3   8  -3 257.785 9.10543   3
   3   8   3 240.462 9.33692   4
  -3  -8  -3 252.650 9.02000   4
  -3   8  -3 257.610 8.13467   8
  -3  -8  -3 271.126 9.39705   8
   3  -8   3 275.026 9.96118   2
  -3   8  -3 268.631 9.49539   5
  -3   8  -5 36.0913 2.55159   8
  -3  -8  -5 34.0181 3.54608   8
   3   8   5 34.8121 3.63019   4
  -3   8  -5 32.6335 3.58526   5
  -3  -8  -5 34.4046 3.38813   4
   3   8   5 36.4484 1.76685   7
  -3   8  -5 30.1469 3.29428   3
   3  -8   5 43.7895 3.95554   2
  -3  -8  -7 1.60178 2.54565   4
   3  -8   7-2.18897 2.86821   2
  -3  -8  -7 0.33174 2.86781   8
  -3   8  -7 0.16158 2.93078   5
  -3  -8  -7 1.50816 2.27938   6
  -3   8  -7 1.54526 2.68288   3
   3   8   7-0.70363 2.95084   8
   3  -8   9-0.97991 2.66489   2
   3   8   9 0.53993 3.11609   8
  -3  -8  -9-2.27827 2.78965   4
  -3  -8  -9 0.83568 2.41484   6
  -3   8  -9 0.82215 2.98245   5
  -3  -8 -11 89.0093 4.76081   6
  -3  -8 -11 88.0011 4.99181   4
   3  -8  11 77.7064 4.39831   2
   3   8  11 90.9467 5.53636   8
  -3   8 -11 70.4602 4.96629   5
  -3   8 -13 71.9790 5.20542   5
  -3   8 -13 64.8123 4.56624   1
  -3  -8 -13 64.7650 4.29967   6
  -3  -8 -13 79.5228 4.74701   4
   3   8  13 68.7222 5.32949   8
   3  -8  13 61.3107 3.93433   2
  -3   8 -15 356.689 12.6661   5
  -3   8 -15 343.904 11.9501   1
   3   8  15 386.386 13.0572   8
  -3  -8 -15 407.684 12.6428   4
   3  -8  15 332.065 11.1630   2
  -3  -8 -15 384.541 12.2416   6
  -3   8 -17 827.291 25.5275   5
   3   8  17 869.623 25.8403   8
  -3  -8 -17 948.560 25.6213   4
  -3   8 -17 851.096 24.7790   1
   3   8  17 919.630 26.8665   1
   3  -8  17 822.959 26.2352   5
  -3  -8 -17 931.752 25.2825   6
   3  -8  17 805.312 23.7203   2
  -3  -8 -19 1125.72 30.7146   4
   3   8  19 1045.95 30.8533   5
  -3   8 -19 1038.18 29.8088   1
  -3  -8 -19 1092.11 30.3033   6
   3   8  19 1088.77 31.1477   8
  -3   8 -21 1252.34 36.8222   1
  -3  -8 -21 1418.98 37.7541   6
   3  -8  21 1252.89 39.0280   5
   3   8  21 1367.80 38.3837   5
  -3  -8 -21 1427.83 38.0931   4
  -3  -8 -23 1055.66 30.3939   6
   3   8  23 1025.58 30.9423   5
  -3  -9  28 1.39351 4.73679   8
  -3  -9  26 1.97317 4.51871   8
   3   9 -24-3.02335 5.30998   4
  -3  -9  24-4.65695 4.48914   8
   3  -9 -24 6.23907 4.80011   6
  -3   9  24 2.56192 3.71017   7
  -3  -9  24-0.55646 5.36321   5
  -3  -9  22 8.91635 5.07970   5
   3   9 -22 5.85203 4.91169   4
   3  -9 -22 7.90360 4.52566   6
  -3  -9  22 1.89760 4.00564   8
   3  -9 -22 7.15771 3.90852   2
  -3   9  22 3.47087 3.53404   7
  -3  -9  20-0.49012 4.63280   5
   3   9 -20 0.51633 4.55622   4
   3  -9 -20 5.14633 4.04957   6
  -3   9  20 0.92900 3.30615   7
  -3  -9  20 1.84410 3.96997   8
   3  -9 -20-0.76118 3.75790   2
   3   9 -18 0.19431 3.78466   5
   3  -9 -18 2.56067 3.83626   6
  -3   9  18 5.70973 3.28424   7
  -3  -9  18 8.29308 3.88594   8
   3  -9 -18 3.70702 3.56235   2
   3   9 -16 18.3385 3.71741   5
   3  -9 -16 24.1188 3.87957   2
   3  -9 -16 18.8614 4.16919   6
  -3  -9  16 17.3366 3.77183   8
   3   9 -16 11.4473 4.39211   7
   3  -9 -14-0.74701 3.37887   2
   3   9 -14 4.89461 3.33937   5
   3  -9 -14-2.76787 3.46413   6
  -3  -9  14 3.97694 3.43284   8
   3  -9 -12 12.9438 3.53754   6
   3  -9 -12 18.1389 3.54693   2
   3   9 -12 9.55624 4.04237   4
  -3   9  12 15.7935 3.51842   8
  -3  -9  12 10.0609 3.26319   8
   3   9 -12 22.7313 3.56408   5
   3   9 -12 13.0194 1.65156   3
   3   9 -10 44.3875 3.96753   5
  -3   9  10 41.4883 4.00618   8
   3  -9 -10 46.4211 4.56215   2
  -3  -9  10 46.4719 4.03921   8
   3  -9 -10 38.3684 4.05161   3
   3   9 -10 34.6643 2.10735   1
   3   9 -10 46.9737 4.74525   4
   3  -9  -8 43.4750 4.13424   3
   3  -9  -8 48.6518 4.53375   2
  -3   9   8 43.7354 3.82957   8
   3   9  -8 46.0092 4.62676   4
  -3  -9   8 42.2778 3.96817   8
   3   9  -8 42.6897 3.79622   5
   3  -9  -6 20.5845 3.31012   3
  -3   9   6 13.2954 1.72669   4
   3   9  -6 18.6696 3.55824   4
   3   9  -6 19.6428 3.20457   5
  -3   9   6 15.1534 2.99265   8
  -3  -9   6 18.6978 3.21069   8
   3  -9  -6 19.8227 3.99978   2
   3   9  -4 28.6618 3.81515   4
   3  -9  -4 30.5095 3.40664   6
   3  -9  -4 29.9228 4.04794   2
   3   9  -4 31.1499 3.42237   5
  -3   9   4 29.7322 2.27470   4
  -3   9   4 34.3239 3.26904   8
   3  -9  -4 31.1079 3.61727   3
   3  -9  -2 17.7808 3.19943   3
   3  -9  -2 15.0095 2.95048   6
  -3   9   2 18.2675 2.84173   8
   3   9  -2 19.9809 3.37836   8
   3   9  -2 18.7859 3.30782   4
  -3   9   2 18.7643 2.27604   4
  -3  -9   0 1.79866 1.21805   3
   3  -9   0 0.24090 4.02944   2
   3  -9   0 1.59650 2.66668   6
   3   9   0 1.47418 2.86798   4
  -3  -9   0 4.12067 2.69345   4
  -3  -9   0 0.98631 2.87814   8
  -3   9   0 3.17059 2.22337   8
   3   9   0 2.59295 2.90024   8
   3  -9   2 14.2764 4.06869   2
  -3   9  -2 13.1282 3.36910   5
  -3   9  -2 14.8230 2.42298   8
   3   9   2 11.8247 3.11448   8
   3   9   2 11.9075 3.09653   4
  -3  -9  -2 11.2954 2.85842   4
  -3   9  -2 9.13739 2.84328   3
  -3  -9  -2 13.8341 3.13421   8
  -3  -9  -4 33.2234 3.40586   4
   3   9   4 32.9298 3.80243   4
  -3   9  -4 31.5434 3.52605   3
  -3   9  -4 30.2728 3.86848   5
  -3   9  -4 34.7401 2.84352   8
  -3  -9  -4 36.7335 3.89463   8
   3  -9   4 37.9473 4.70892   2
  -3  -9  -6 14.0774 3.38051   8
   3  -9   6 14.6314 3.86831   2
  -3   9  -6 11.9139 2.92477   3
   3   9   6 9.01660 1.35410   7
  -3  -9  -6 10.8691 2.82231   4
   3   9   6 10.3895 3.22009   4
  -3   9  -6 14.5780 3.53126   5
  -3   9  -6 12.5731 2.28783   8
   3  -9   8 6.29896 3.31123   2
  -3   9  -8 6.35485 3.17966   3
   3   9   8 9.20560 3.61056   8
  -3  -9  -8 8.75021 2.94009   4
  -3   9  -8 9.61052 3.37403   5
  -3  -9  -8 9.28677 2.88211   6
   3  -9  10 7.97904 3.25841   2
  -3   9 -10 11.4941 3.41002   3
   3   9  10 13.4423 3.81587   8
  -3  -9 -10 9.11383 2.90313   6
  -3   9 -10 12.3659 3.52831   5
  -3  -9 -10 12.3034 3.13067   4
  -3  -9 -12 13.2950 3.31109   4
  -3  -9 -12 11.4837 3.07366   6
  -3   9 -12 12.3739 3.70749   5
   3  -9  12 10.3590 3.09362   2
   3   9  12 14.8114 4.03591   8
  -3   9 -14 21.0704 3.57096   1
  -3  -9 -14 27.6220 3.86232   4
  -3  -9 -14 27.2931 3.72545   6
  -3   9 -14 28.0125 4.40328   5
   3  -9  14 27.0231 3.29677   2
   3   9  14 30.9544 4.57687   8
  -3  -9 -16 4.55271 3.33110   6
  -3   9 -16 3.55363 3.96687   5
  -3  -9 -16-0.53524 3.56209   4
   3  -9  16 3.63478 2.75025   2
  -3   9 -16 6.28082 3.32033   1
   3   9  16 6.87229 4.20561   8
   3   9  18 11.4060 4.59435   8
  -3  -9 -18 12.0900 3.80058   4
   3  -9  18 9.14714 2.70737   2
  -3  -9 -18 9.43524 3.87869   6
  -3   9 -18 6.35955 3.53115   1
  -3   9 -20 3.85422 3.44524   1
  -3  -9 -20-3.28407 4.17007   6
  -3  -9 -20 3.32376 4.05460   4
   3   9  22 15.6258 5.02218   5
  -3  -9 -22 7.79097 4.30217   6
  -3  -9 -24-0.62194 4.66730   6
  -3 -10  27 99.1498 6.95323   8
  -3 -10  25 236.200 10.0010   8
  -3 -10  23 376.725 13.6650   8
  -3  10  23 397.232 13.0489   7
  -3  10  21 654.857 19.3046   7
  -3 -10  21 625.949 19.8350   8
   3 -10 -21 643.944 20.1497   2
   3  10 -21 625.087 21.1921   4
   3 -10 -21 621.465 20.9140   6
  -3 -10  19 528.863 17.4458   8
   3 -10 -19 568.447 18.5677   6
   3 -10 -19 526.452 17.5343   2
  -3  10  19 568.803 17.1160   7
   3 -10 -17 227.741 9.31535   2
   3  10 -17 206.010 9.17084   5
   3 -10 -17 244.421 10.1532   6
  -3 -10  17 212.785 9.03112   8
  -3  10  15 190.128 8.30101   8
   3  10 -15 185.103 8.23641   5
   3  10 -15 180.090 6.07462   3
  -3 -10  15 184.470 8.15921   8
   3 -10 -15 189.021 8.41145   2
   3  10 -15 179.075 9.08903   4
   3 -10 -15 203.820 8.93673   6
   3 -10 -13 41.3126 4.52496   2
  -3  10  13 40.6156 4.50341   8
   3  10 -13 39.4468 4.41137   5
   3  10 -13 51.5275 5.23484   4
   3 -10 -13 39.1461 4.74118   6
  -3 -10  13 36.4385 4.27317   8
   3  10 -13 43.7646 2.43815   3
   3  10 -11 27.2572 1.97799   1
   3 -10 -11 32.1737 4.35288   6
   3  10 -11 36.9371 4.85134   4
   3  10 -11 35.9549 4.15841   5
   3 -10 -11 40.8774 4.27399   3
  -3 -10  11 35.5304 4.16581   8
   3 -10 -11 37.5847 4.73429   2
  -3  10  11 37.4519 4.26626   8
   3  10  -9 55.1364 5.25755   4
   3  10  -9 57.6468 4.60051   5
   3 -10  -9 64.7279 4.87250   3
  -3  10   9 60.9015 4.66427   8
  -3 -10   9 58.3809 4.63277   8
   3 -10  -9 63.5384 5.49662   2
   3  10  -7 223.729 8.67603   5
  -3  10   7 233.881 8.59498   8
  -3 -10   7 214.174 8.63542   8
   3 -10  -7 227.099 9.83178   2
   3 -10  -7 221.915 8.86041   3
  -3  10   7 219.172 6.82223   4
   3  10  -7 212.594 9.38280   4
  -3  10   5 132.103 4.87231   4
   3  10  -5 135.698 7.03510   4
   3 -10  -5 140.998 6.63189   6
   3  10  -5 121.299 6.18090   5
  -3  10   5 122.858 5.86848   8
  -3 -10   5 131.421 6.49994   8
   3 -10  -5 143.826 6.58328   3
   3 -10  -5 139.677 7.78489   2
   3 -10  -3 24.0278 3.42530   6
   3  10  -3 19.0657 3.56568   5
   3 -10  -3 15.5530 3.45694   3
  -3  10   3 15.6075 2.30816   4
   3  10  -3 14.7051 3.76725   4
  -3  10   3 14.3818 2.97421   8
   3  10  -1 16.4438 3.67696   8
   3  10  -1 12.8719 3.49905   4
  -3  10   1 17.8515 2.61968   4
  -3  10   1 13.9887 2.86147   8
   3 -10  -1 13.4517 3.32519   6
   3  10   1 48.0416 4.56187   8
   3 -10   1 41.9265 5.45096   2
  -3 -10  -1 47.0633 2.51454   3
   3 -10   1 56.3757 4.34463   6
  -3  10  -1 48.9139 3.63668   8
  -3 -10  -1 48.8028 4.38110   8
   3  10   1 57.0796 4.58213   4
  -3 -10  -1 51.9127 4.14442   4
  -3  10  -3 395.584 13.0581   5
  -3 -10  -3 349.711 10.7733   3
  -3  10  -3 380.146 12.3220   3
   3  10   3 378.347 12.8299   4
   3  10   3 387.369 12.9212   8
  -3  10  -3 380.265 11.5716   8
  -3 -10  -3 391.379 12.8717   8
   3 -10   3 314.269 13.8219   2
  -3 -10  -3 368.718 12.2649   4
  -3  10  -5 1109.11 30.6790   5
  -3  10  -5 1047.42 29.0963   8
  -3 -10  -5 1059.30 29.9680   4
  -3 -10  -5 1089.14 30.6396   8
  -3  10  -5 1095.17 30.1471   3
   3 -10   5 961.512 31.4738   2
   3  10   5 1067.39 30.6659   4
  -3 -10  -7 1310.18 34.9694   6
  -3 -10  -7 1287.80 35.3217   8
  -3  10  -7 1322.54 34.9659   3
   3 -10   7 1277.61 36.1809   2
  -3 -10  -7 1297.75 34.7000   4
  -3  10  -7 1265.08 33.5996   8
  -3  10  -7 1321.86 35.4658   5
   3  10   7 1180.44 32.4106   7
  -3 -10  -9 731.296 20.8073   4
  -3  10  -9 682.961 20.9167   3
   3  10   9 721.640 21.6295   8
  -3  10  -9 662.917 21.2326   5
   3 -10   9 678.029 21.5967   2
  -3 -10  -9 720.315 21.0957   6
   3 -10  11 546.211 18.1622   2
  -3  10 -11 582.645 18.6049   5
  -3 -10 -11 603.521 18.0430   4
  -3  10 -11 596.966 18.4545   3
   3  10  11 595.663 18.7173   8
  -3 -10 -11 614.959 18.3149   6
   3 -10  13 347.471 12.4734   2
  -3  10 -13 389.656 13.1960   3
   3  10  13 372.896 13.4193   8
  -3 -10 -13 390.063 12.7722   4
  -3 -10 -13 391.101 12.9140   6
  -3  10 -13 382.642 13.4468   5
  -3  10 -15 9.73385 3.67249   1
  -3 -10 -15 20.7017 3.85199   4
  -3 -10 -15 14.5235 3.88232   6
   3 -10  15 8.50279 3.13046   2
   3  10  15 12.1927 4.50038   8
  -3 -10 -17 0.98215 3.85043   6
   3 -10  17 1.26953 2.97891   2
  -3 -10 -17 4.51761 3.68932   4
  -3  10 -17 5.22849 3.61806   1
  -3 -10 -19 15.4419 4.50140   6
   3 -10  19 13.7533 3.07723   2
  -3  10 -19 10.3373 3.98119   1
  -3 -10 -19 15.4231 4.26267   4
  -3 -10 -21 15.5151 4.48378   6
  -3  10 -21 13.5911 3.78702   1
  -3 -10 -23 53.8155 5.60951   6
  -3 -11  26 412.949 14.5329   8
  -3  11  24 853.542 25.0048   7
  -3 -11  24 871.118 25.8115   8
  -3  11  22 1000.17 28.4022   7
  -3 -11  22 983.310 29.1469   8
  -3 -11  20 1126.27 32.9739   8
  -3  11  20 1159.32 32.4600   7
   3 -11 -20 1165.65 34.2591   6
  -3 -11  18 1078.39 31.8209   8
   3  11 -18 1052.07 29.7988   3
   3 -11 -18 1210.94 33.2994   6
  -3  11  18 1191.21 31.5792   7
   3  11 -16 454.056 13.2377   3
   3  11 -16 495.278 16.8538   4
   3 -11 -16 485.125 16.0825   2
   3  11 -16 436.882 15.6469   5
   3 -11 -16 506.333 16.5879   6
  -3 -11  16 458.517 15.4212   8
   3 -11 -14 488.705 16.1030   3
   3  11 -14 468.373 13.2486   3
   3  11 -14 486.715 16.8605   4
   3 -11 -14 472.418 16.3821   2
   3  11 -14 449.977 15.6925   5
   3 -11 -14 508.561 16.5899   6
  -3  11  14 492.526 15.9600   8
  -3 -11  14 483.059 15.6261   8
  -3  11  12 106.883 6.05871   8
  -3 -11  12 100.634 5.89994   8
   3  11 -12 95.5820 5.95743   5
   3  11 -12 98.9892 6.82153   4
   3 -11 -12 108.957 6.45194   6
   3  11 -12 77.8389 3.21942   1
   3 -11 -12 115.058 6.34988   3
   3 -11 -12 113.909 6.69919   2
  -3  11  10 36.5937 4.39232   8
   3  11 -10 24.1281 4.20562   5
   3 -11 -10 34.0965 4.39029   3
   3  11 -10 36.4555 5.20398   4
  -3 -11  10 42.5635 4.57642   8
   3 -11 -10 39.4550 5.23286   2
   3 -11  -8 14.4735 3.73345   3
   3 -11  -8 13.2157 4.69139   2
  -3  11   8 4.78910 3.34436   8
  -3 -11   8 4.93680 3.55460   8
   3  11  -8 5.41563 4.02025   4
  -3  11   8 4.44293 1.75410   4
   3  11  -8 1.46148 3.42019   5
  -3 -11   6 6.81704 3.49638   8
  -3  11   6 3.70813 3.23572   8
   3 -11  -6 6.11430 4.52388   2
   3  11  -6-1.80881 3.51525   5
  -3  11   6 3.93514 2.08329   4
   3  11  -6 2.59037 3.93374   4
   3 -11  -6 4.83979 3.56233   6
   3 -11  -6 3.66674 3.37500   3
   3 -11  -4 46.4376 4.54020   3
   3  11  -4 52.1421 5.02946   4
  -3  11   4 46.3425 3.16261   4
   3  11  -4 51.3514 4.56714   5
   3 -11  -4 55.5172 4.75831   6
  -3 -11   4 52.0369 4.66800   8
  -3  11   4 50.6503 4.12589   8
   3 -11  -4 44.8255 6.02730   2
   3  11  -2 85.1223 5.80254   4
  -3  11   2 83.9322 4.31430   4
   3  11  -2 84.6303 5.78990   8
   3  11  -2 85.5652 5.53048   5
   3 -11  -2 88.3253 5.60880   6
  -3  11   2 83.2887 4.88332   8
   3  11   0 408.781 13.5229   8
  -3  11   0 402.710 12.3556   8
  -3  11   0 409.156 12.2157   4
   3  11   0 386.227 13.5837   4
   3 -11   0 422.845 13.5249   6
   3 -11   2 1177.41 31.3053   6
  -3 -11  -2 1062.63 28.8912   3
   3  11   2 1130.84 31.4032   4
   3  11   2 1155.50 31.4174   8
  -3 -11  -2 1055.99 31.0972   8
  -3  11  -2 1156.77 30.0428   8
  -3  11  -4 1464.47 38.5767   5
  -3  11  -4 1450.00 37.7751   3
  -3 -11  -4 1303.46 36.1200   3
  -3  11  -4 1365.90 36.8164   8
   3  11   4 1383.85 38.3120   8
   3  11   4 1391.97 38.4715   4
  -3 -11  -4 1391.84 38.2474   8
  -3 -11  -4 1390.12 37.5709   4
  -3  11  -6 1930.67 52.0873   5
   3  11   6 1924.90 52.0973   4
  -3  11  -6 1868.88 50.3878   8
  -3  11  -6 1925.73 51.4202   3
  -3 -11  -6 1894.26 52.0542   8
  -3 -11  -6 1932.73 51.3235   4
  -3  11  -8 2045.81 47.0366   5
  -3  11  -8 2118.55 46.4815   3
  -3 -11  -8 2106.22 46.6750   6
  -3 -11  -8 2086.14 46.0882   4
  -3  11 -10 1608.79 46.3449   5
   3 -11  10 1597.65 46.6233   2
  -3 -11 -10 1678.15 45.6424   4
  -3  11 -10 1639.04 45.9131   3
  -3 -11 -10 1724.32 46.1060   6
   3  11  10 1749.67 46.7919   8
  -3  11 -12 1526.80 42.0462   3
  -3 -11 -12 1576.37 42.2058   6
   3 -11  12 1404.88 41.9424   2
   3  11  12 1567.65 42.6811   8
  -3  11 -12 1471.34 42.3428   5
  -3 -11 -12 1510.66 41.6147   4
  -3  11 -14 603.160 18.9992   1
  -3  11 -14 642.193 19.6411   3
  -3 -11 -14 657.826 19.1394   4
   3 -11  14 562.040 18.8988   2
  -3 -11 -14 643.578 19.4981   6
  -3  11 -16 285.326 10.4506   1
  -3  11 -16 284.434 11.2582   3
   3 -11  16 248.554 10.0484   2
  -3 -11 -16 304.754 10.6446   4
  -3 -11 -16 309.244 11.1365   6
  -3  11 -18 51.8878 4.74887   1
  -3 -11 -18 64.8247 5.67324   6
  -3 -11 -18 60.0360 5.08652   4
  -3  11 -20 27.9003 4.25689   1
  -3 -11 -20 32.3608 5.10646   6
  -3 -11 -22 3.82926 4.64935   6
  -3 -12  23 53.9005 5.84907   8
  -3  12  21 5.11721 3.94247   7
  -3 -12  21 5.95362 4.79221   8
  -3  12  19 6.23839 3.94882   7
  -3 -12  19 5.06189 4.53818   8
   3  12 -17 3.99923 5.07526   4
  -3 -12  17-1.82179 4.21824   8
   3 -12 -17 4.17988 4.77082   6
   3  12 -17 3.18486 2.24540   3
   3 -12 -17-2.70110 4.63693   3
   3  12 -15 3.36633 4.71981   4
  -3 -12  15 3.03001 4.10682   8
   3 -12 -15-1.60208 4.39191   6
   3 -12 -15-1.16974 4.34453   3
   3  12 -13 10.8507 4.27792   5
   3 -12 -13 8.69375 4.44901   6
   3 -12 -13 14.2911 4.35269   3
   3  12 -13 10.0231 4.88262   4
  -3 -12  13 12.6023 4.22222   8
   3  12 -11 5.45950 4.66000   4
   3 -12 -11-0.26787 4.65716   2
   3  12 -11 0.50292 2.07627   1
   3  12 -11 1.62518 3.92042   5
  -3  12  11-1.76258 3.98165   8
  -3 -12  11 3.44857 4.03156   8
   3 -12 -11 0.87544 3.92927   3
  -3 -12   9 7.89497 3.93410   8
   3 -12  -9 3.44598 4.72442   2
   3  12  -9 2.76642 3.84021   5
   3  12  -9 1.34267 4.44524   4
  -3  12   9 6.90919 3.98483   8
   3 -12  -9 1.05928 3.94981   3
   3 -12  -7 45.0184 6.04116   2
   3 -12  -7 38.7770 4.68810   3
  -3 -12   7 39.5502 4.75344   8
  -3  12   7 46.2045 4.54366   8
  -3  12   7 38.9670 2.88142   4
   3  12  -7 44.1136 5.50272   4
   3  12  -7 49.5051 4.94048   5
   3  12  -5 4.86430 3.64070   5
   3 -12  -5 9.21184 3.84716   6
   3 -12  -5 0.20398 3.73845   3
   3  12  -5 1.25106 4.24791   4
  -3  12   5 2.46981 2.52686   4
  -3 -12   5 4.68796 3.78173   8
  -3  12   5 5.03795 3.55070   8
   3 -12  -5 3.99165 5.32666   2
  -3  12   3 3.61727 2.56026   4
   3  12  -3 5.59814 4.13190   4
  -3 -12   3 1.03567 3.82402   8
  -3  12   3 3.02183 3.24418   8
   3 -12  -3 4.41239 3.77240   6
   3  12  -3 0.80307 3.83595   5
  -3  12   1 1.03075 2.71047   4
   3  12  -1-2.12493 3.97820   4
   3  12  -1 4.88341 4.04188   8
  -3  12   1 0.60239 3.13808   8
   3 -12  -1-1.30069 3.65800   6
   3 -12  -1-6.88587 5.59076   2
  -3  12  -1-7.43210 4.33389   5
   3 -12   1 5.11798 5.51948   2
  -3  12  -1 4.34640 3.06223   4
   3  12   1 2.96503 3.89914   4
  -3  12  -1 1.56652 3.13137   8
   3  12   1-0.86063 4.04846   8
   3 -12   1-0.64185 3.59966   6
  -3  12  -3 3.45960 4.36672   5
   3  12   3 6.51187 3.97508   4
  -3 -12  -3 4.50906 2.21413   3
  -3  12  -3 5.42231 3.08282   8
   3  12   3 2.62015 4.00697   8
   3 -12   3 2.15265 5.27737   2
   3 -12   5 17.3393 5.59482   2
  -3  12  -5 8.49104 4.13458   5
  -3  12  -5 17.3028 3.77587   3
  -3 -12  -5 13.1493 2.58624   3
   3  12   5 10.4495 4.12521   4
  -3 -12  -5 14.1826 3.65532   4
   3  12   5 19.9030 4.58320   8
  -3  12  -5 12.8200 3.13056   8
  -3 -12  -5 15.1723 4.36355   8
  -3  12  -7 4.94309 3.45760   3
  -3  12  -7 7.97894 3.05215   8
  -3 -12  -7 8.82637 3.62924   4
  -3  12  -7 7.02466 4.30797   5
   3 -12   7 4.41396 5.37009   2
  -3 -12  -7 9.95050 3.81219   6
  -3 -12  -9 3.39450 3.41293   4
  -3 -12  -9 1.85501 3.75350   6
  -3  12  -9 1.29759 3.68090   3
   3 -12   9 8.07041 4.91850   2
  -3 -12 -11 75.3644 5.78384   6
  -3 -12 -11 67.5164 5.07905   4
   3 -12  11 65.3316 6.16975   2
  -3  12 -11 73.3532 5.65299   3
  -3 -12 -13 21.9646 4.00072   4
   3 -12  13 18.4863 4.63358   2
  -3 -12 -13 26.8236 4.59267   6
  -3  12 -13 31.0678 4.56684   3
  -3 -12 -15 6.71197 4.38969   6
  -3  12 -15 7.68598 4.09875   1
   3 -12  15 11.2742 4.19071   2
  -3 -12 -15 8.93827 3.88983   4
  -3 -12 -17 13.3729 4.61495   6
  -3  12 -17 8.98923 4.12089   1
   3 -12  17 8.81318 3.81057   2
  -3 -12 -17 9.07056 3.96897   4
  -3  12 -19 1.47089 3.80912   1
  -3 -12 -19 9.14503 4.89681   6
  -3 -12 -21 2.63477 4.87010   6
  -3 -13  22 271.701 11.2888   8
  -3 -13  20 334.035 12.8106   8
  -3  13  20 346.303 12.0685   7
  -3 -13  18 141.592 7.89232   8
  -3  13  18 152.363 7.29374   7
  -3 -13  16 141.313 7.92755   8
   3 -13 -16 184.084 9.36361   6
   3  13 -16 138.607 9.14840   4
   3 -13 -16 158.147 8.57218   3
   3 -13 -14 37.6828 5.53071   6
  -3 -13  14 26.2284 5.00558   8
   3  13 -14 34.4165 6.15406   4
   3 -13 -14 34.1112 5.25787   3
  -3 -13  12 1.06995 4.41174   8
   3 -13 -12 3.73769 4.72439   6
   3  13 -12 0.74329 2.03870   1
   3  13 -12 7.04046 5.21870   4
   3 -13 -12-1.61284 4.33543   3
  -3 -13  10 62.5961 5.78553   8
   3 -13 -10 75.0440 5.93461   3
   3  13 -10 75.2987 5.85808   5
   3  13 -10 84.6631 7.06195   4
   3  13  -8 176.205 9.24465   4
  -3  13   8 146.316 5.76024   4
   3 -13  -8 174.197 8.22270   3
   3  13  -8 180.124 8.41561   5
  -3 -13   8 176.581 8.28653   8
  -3  13   8 168.756 7.81640   8
   3  13  -6 111.257 7.43866   4
  -3  13   6 114.579 6.29765   8
  -3 -13   6 111.039 6.71822   8
  -3  13   6 97.8155 4.77474   4
   3 -13  -6 128.173 7.23595   6
   3 -13  -6 111.988 6.74564   3
   3  13  -6 100.755 6.54996   5
  -3 -13   4 95.3931 6.57996   8
  -3  13   4 91.0866 5.72766   8
   3  13  -4 102.804 6.39324   5
   3 -13  -4 90.1013 6.46433   6
   3  13  -4 100.554 7.05141   4
  -3  13   4 92.0187 4.77367   4
   3  13  -2 21.2711 4.65319   5
  -3  13   2 18.2215 3.88791   8
   3  13  -2 22.0808 4.71475   8
  -3 -13   2 18.6250 4.62586   8
   3 -13  -2 19.2848 4.47535   6
  -3  13   2 23.9142 3.40075   4
   3  13  -2 23.0033 4.85632   4
   3 -13   0 35.5927 6.82068   2
  -3  13   0 24.3083 3.90168   8
   3  13   0 31.7243 4.95869   8
   3 -13   0 25.6585 4.60015   6
   3  13   0 32.2753 5.07239   4
  -3  13   0 30.5620 3.75565   4
  -3 -13   0 24.5707 4.99282   8
  -3  13  -2 144.482 6.80112   4
   3  13   2 131.463 7.77112   4
   3 -13   2 158.226 7.99453   6
  -3  13  -2 155.392 6.92231   8
   3  13   2 150.223 7.86630   8
  -3  13  -2 170.742 8.60303   5
   3 -13   2 128.524 9.69098   2
   3 -13   4 206.436 11.8707   2
   3  13   4 240.617 10.2695   4
  -3 -13  -4 213.538 7.56311   3
  -3  13  -4 245.298 9.14302   4
  -3  13  -4 224.662 8.57691   8
  -3  13  -6 546.074 16.6968   8
  -3 -13  -6 524.988 16.0340   3
   3  13   6 575.215 18.2636   4
  -3 -13  -6 587.291 18.0799   6
   3 -13   6 534.069 20.1019   2
   3  13   8 285.763 8.64197   7
  -3  13  -8 338.279 11.4180   3
  -3 -13  -8 340.441 11.9872   6
  -3 -13  -8 329.143 11.1527   4
   3 -13   8 307.008 13.5722   2
  -3 -13  -8 295.034 10.0910   3
  -3 -13 -10 396.888 13.7898   6
  -3  13 -10 377.714 13.1459   3
  -3 -13 -10 373.312 12.9222   4
   3 -13  10 355.582 14.6356   2
  -3  13 -12 279.720 11.0092   3
  -3 -13 -12 304.673 11.6218   6
  -3 -13 -12 311.106 10.8319   4
   3 -13  12 254.818 11.6650   2
  -3 -13 -14 48.5099 4.72393   4
   3 -13  14 34.6757 5.11640   2
  -3 -13 -14 36.8929 5.38460   6
  -3 -13 -16 12.7354 4.97783   6
   3 -13  16 18.6250 4.64065   2
  -3  13 -16 15.5806 4.34473   1
  -3 -13 -18 13.2417 5.07140   6
  -3 -14  19 12.0814 5.29658   8
  -3  14  19 11.7065 4.21156   7
  -3 -14  17 5.07896 4.94032   8
   3 -14 -15 37.4115 5.70364   3
  -3 -14  15 31.8350 5.55244   8
  -3 -14  13 190.116 9.07578   8
   3  14 -13 192.274 10.3250   4
   3 -14 -13 165.871 8.96628   3
  -3 -14  11 363.400 13.7730   8
   3  14 -11 399.933 15.4087   4
   3 -14 -11 367.198 13.8114   3
  -3 -14   9 558.068 18.5609   8
   3 -14  -9 539.445 18.4172   3
   3  14  -9 612.386 20.0455   4
   3 -14  -7 1096.44 31.3024   6
   3  14  -7 1072.72 31.6663   4
  -3 -14   7 1027.09 30.4889   8
   3 -14  -7 1061.15 30.4406   3
  -3  14   7 978.580 28.1828   4
  -3  14   5 797.498 23.7545   8
  -3 -14   5 780.360 24.3159   8
  -3  14   5 740.548 22.3217   4
   3 -14  -5 865.335 25.1977   6
   3  14  -5 812.545 24.2855   5
   3  14  -5 801.765 25.3167   4
   3 -14  -3 568.955 19.0927   6
   3  14  -3 617.495 18.9223   5
  -3 -14   3 584.419 19.0761   8
  -3  14   3 569.297 17.9159   8
  -3  14   3 543.026 17.0294   4
   3  14  -3 570.601 19.4924   4
   3  14  -1 470.179 17.0144   4
  -3 -14   1 503.133 16.9436   8
  -3  14   1 478.950 15.5647   8
  -3  14   1 465.277 15.0644   4
   3 -14  -1 487.632 16.9532   6
   3  14  -1 510.793 16.6866   5
  -3  14  -1 46.9568 4.74728   8
   3 -14   1 54.1917 5.77364   6
  -3  14  -1 44.3167 4.42516   4
  -3 -14  -1 47.6515 5.97247   8
   3  14   1 50.3093 5.82406   4
   3  14   3 2.29614 4.59855   4
  -3  14  -3-1.78285 3.61423   4
  -3  14  -3 5.37706 3.72294   8
   3 -14   3 6.14949 4.67229   6
  -3 -14  -5 30.1307 3.27197   3
  -3  14  -5 36.6369 4.71249   4
   3  14   5 40.1326 5.52637   4
  -3 -14  -5 40.4726 5.10019   6
  -3  14  -5 35.1843 4.28286   8
  -3 -14  -7 33.8480 5.18863   6
  -3 -14  -7 39.5297 3.67095   3
  -3  14  -7 48.0109 5.19339   4
   3  14   7 32.8764 3.03418   7
  -3  14  -9 47.2577 5.05148   3
  -3 -14  -9 45.0779 4.09285   3
  -3 -14  -9 56.9411 5.69636   6
  -3 -14 -11 31.1505 4.42929   4
  -3 -14 -11 27.0666 5.14166   6
  -3 -14 -13 6.08085 4.72796   6
  -3  14 -15 13.7320 4.64949   1
  -3 -14 -15 17.6964 5.02286   6
  -3 -15  14 4.63198 5.11131   8
  -3 -15  12 20.8150 5.55091   8
   3 -15 -12 18.8563 5.23425   3
  -3 -15  10 22.4711 5.58279   8
   3 -15 -10 20.0076 5.15202   3
   3 -15  -8 22.6806 5.91073   6
  -3 -15   8 22.3674 5.33901   8
   3  15  -8 16.4455 6.02732   4
   3 -15  -8 16.6278 5.05003   3
   3 -15  -6 13.4454 5.21436   6
   3  15  -6 24.2405 6.12129   4
  -3 -15   6 7.34468 5.26859   8
   3 -15  -4 7.00209 5.03558   6
  -3  15   4 0.28145 3.25426   4
   3  15  -4 4.18521 5.39536   4
  -3 -15   4 6.76576 5.09004   8
   3 -15  -2 17.6112 5.02765   6
  -3 -15   2 9.75391 5.22453   8
  -3  15   2 9.07886 3.70229   4
   3  15  -2 10.4862 5.36443   4
  -3  15   0 15.8166 4.17018   8
   3 -15   0 9.93287 4.98381   6
  -3 -15   0 14.0399 5.28296   8
  -3  15   0 10.8100 3.84134   4
   3  15   0 12.7401 5.05937   4
  -3  15  -2 18.4597 4.25434   8
   3 -15   2 23.8343 5.33813   6
  -3 -15  -2 12.1759 5.27085   8
   3  15   2 12.9771 5.10766   4
  -3  15  -2 20.6905 4.26441   4
  -3  15  -4 1.19158 3.87941   8
   3 -15   4 1.30210 4.87108   6
  -3  15  -4-2.89655 4.13446   4
   3  15   4 1.88915 4.81365   4
  -3 -15  -6 2.72536 4.63505   6
  -3  15  -6 3.92408 4.15280   4
   3  15   6 3.10075 4.89698   4
  -3 -15  -8-0.50194 4.70066   6
  -3  15  -8 6.75678 4.52060   4
  -3  15 -10 12.0162 4.86641   4
   3 -16  -9 470.129 16.4879   3
   3  16  -5 769.222 25.5074   4
   3  16  -3 440.974 16.9087   4
   3  16  -1 307.231 13.1259   4
  -3  16  -1 126.368 6.87556   4
   3  16   1 117.285 8.32025   4
   3  16   3 46.1218 6.49974   4
  -3  16  -3 41.5008 5.15194   4
   3  16   5 12.2979 5.35861   4
  -3  16  -5 17.4800 4.69161   4
  -3  16  -7-1.10004 4.69342   4
  -3  16  -9 5.80556 5.01932   4
  -4   0  28 1627.73 46.0441   5
  -4   0  26 1841.82 48.1366   5
  -4   0  26 1669.22 45.6386   1
  -4   0  24 912.348 27.8889   5
  -4   0  24 975.330 26.3964   2
  -4   0  24 958.649 28.1154   6
  -4   0  22 1058.69 30.6478   5
  -4   0  22 1089.59 29.4487   2
  -4   0  22 1062.40 30.9096   6
  -4   0  20 537.880 16.7492   5
  -4   0  20 545.237 15.8537   2
  -4   0  18 42.1092 3.65993   5
  -4   0  18 46.2785 3.14209   2
   4   0 -18 46.1548 4.42486   4
  -4   0  16 83.2048 4.86201   6
   4   0 -16 97.2857 5.03069   4
  -4   0  16 86.8445 4.46442   5
   4   0 -14 6.79754 2.34385   4
  -4   0  14 7.35482 2.10105   5
  -4   0  14 1.70385 2.24018   6
   4   0 -12 97.6127 4.16635   4
  -4   0  12 94.5125 4.02217   5
  -4   0  12 100.458 4.60852   6
  -4   0  12 85.1883 4.28402   7
  -4   0  10 6.42652 1.99930   6
  -4   0  10 6.54516 1.50278   5
   4   0 -10 8.08643 1.70146   4
  -4   0  10 4.69492 1.73021   7
  -4   0   8 915.238 25.1564   7
  -4   0   8 954.052 25.3062   6
  -4   0   8 894.264 24.4412   5
   4   0  -8 915.917 24.8102   4
   4   0  -6 4287.53 111.986   4
  -4   0   6 4449.11 112.230   6
   4   0  -6 4414.32 112.161   3
  -4   0   6 4245.54 111.385   5
  -4   0   6 4280.46 111.874   4
   4   0  -4 2954.20 77.1723   4
  -4   0   4 3014.76 77.1119   6
   4   0  -4 3116.18 77.2560   3
  -4   0   4 2887.71 76.2486   5
  -4   0   4 2971.48 77.1475   4
  -4   0   2 10982.8 282.213   6
  -4   0   2 10791.9 282.623   4
  -4   0   2 11101.4 282.562   3
  -4   0   0 7158.42 185.046   1
  -4   0   0 7285.53 184.872   3
  -4   0   0 6985.92 185.040   4
  -4   0   0 7157.65 184.171   6
  -4   0  -2 4969.71 131.997   6
  -4   0  -2 5216.52 132.522   8
  -4   0  -2 5189.59 132.046   5
   4   0   2 5223.43 132.160   5
  -4   0  -4 6880.72 179.602   8
   4   0   4 7064.30 179.546   5
  -4   0  -4 6954.35 179.476   5
  -4   0  -6 3730.25 91.3649   8
   4   0   6 3916.77 91.7239   5
   4   0   8 2052.98 54.0468   5
   4   0  10 903.274 23.2026   8
   4   0  10 849.340 24.6749   1
   4   0  10 818.190 23.8679   5
   4   0  12 185.788 5.73578   8
   4   0  12 166.654 6.50763   5
   4   0  12 170.041 7.10978   1
   4   0  14 5.34759 1.91137   8
   4   0  14 1.64043 3.00666   1
  -4   0 -14 3.36463 1.22309   2
   4   0  14 0.80530 2.40483   5
   4   0  16-1.19687 2.37317   8
   4   0  16 0.99695 1.31866   6
   4   0  16-1.57090 3.06385   1
  -4   0 -16 0.56122 0.91542   2
   4   0  16 1.37046 2.83805   5
   4   0  18 20.2538 1.87950   6
   4   0  18 32.5305 3.47071   8
   4   0  18 28.0399 4.04471   1
   4   0  18 22.7281 3.59182   5
   4   0  20 150.279 6.99966   5
   4   0  20 122.802 4.65270   6
   4   0  20 152.585 6.62393   8
  -4   0 -22 287.556 9.63267   7
   4   0  22 293.613 11.1666   5
  -4   0 -24 560.739 16.7299   7
   4   0  24 582.327 18.6476   5
   4   0  26 1026.63 30.6696   5
   4   1 -31 231.097 12.1218   4
  -4  -1  29 255.426 11.2689   5
  -4  -1  27 291.127 11.9010   5
  -4   1  27 306.874 11.8786   5
  -4  -1  25 289.296 9.38636   1
  -4   1  25 329.585 11.8896   5
  -4  -1  25 313.072 11.8730   5
  -4  -1  25 344.377 10.1159   2
  -4  -1  23 168.684 7.85425   5
  -4   1  23 180.791 8.00539   5
  -4  -1  23 165.999 5.69922   1
  -4  -1  23 175.358 6.43153   2
  -4  -1  23 167.428 7.95108   6
  -4   1  23 178.112 7.92954   6
  -4  -1  21 202.197 8.31743   5
  -4   1  21 196.899 8.28877   5
  -4  -1  21 208.858 7.22011   2
  -4   1  21 225.098 7.49728   2
  -4  -1  21 182.128 8.41828   6
   4   1 -19 53.6308 5.38164   4
   4  -1 -19 48.7982 4.58126   4
  -4   1  19 48.0946 3.99145   5
  -4  -1  19 56.4795 4.19773   5
  -4  -1  19 52.7348 3.40630   2
  -4   1  19 58.1361 3.47663   2
  -4   1  17 3.35166 2.53596   7
  -4   1  17 2.85283 2.48209   5
  -4  -1  17 1.48148 2.42980   5
   4  -1 -17 9.95213 2.74935   4
   4   1 -17 6.08694 3.38241   4
  -4   1  17 3.10619 2.84838   6
  -4   1  17 4.79551 2.15043   2
  -4  -1  15 46.9546 3.61520   6
   4  -1 -15 53.4450 3.31348   4
   4   1 -15 50.9536 3.95876   4
  -4  -1  15 57.0726 3.42221   5
  -4   1  15 53.6023 3.46907   5
  -4   1  15 50.1591 3.73121   6
  -4   1  13 11.6539 2.05320   5
  -4  -1  13 13.2965 2.18375   5
   4   1 -13 13.0764 2.50005   4
   4  -1 -13 12.6045 1.96869   4
  -4  -1  13 19.6132 2.42775   7
  -4   1  13 17.0678 2.62949   6
  -4  -1  13 14.2199 2.61113   6
  -4  -1  11 251.228 7.87280   5
  -4   1  11 257.118 8.53462   6
   4   1 -11 264.726 8.44018   4
   4  -1 -11 246.826 7.66235   4
  -4   1  11 254.535 7.94982   5
  -4  -1  11 262.071 8.69218   6
  -4  -1  11 231.545 8.22470   7
  -4  -1   9 92.2742 4.10002   7
  -4   1   9 98.9552 4.28805   6
   4   1  -9 99.2740 4.18007   4
   4  -1  -9 99.9590 3.63264   4
  -4   1   9 90.7867 4.20712   7
  -4  -1   9 102.103 4.46265   6
  -4  -1   9 95.8403 3.64640   5
  -4  -1   7 142.854 4.54616   5
   4   1  -7 141.899 5.01368   3
   4  -1  -7 145.198 5.39238   3
  -4  -1   7 145.542 5.19151   7
  -4   1   7 150.955 5.28743   6
   4   1  -7 139.942 5.24318   4
  -4   1   7 144.229 4.66402   4
  -4  -1   7 141.635 5.03422   4
   4  -1  -7 145.211 4.73808   4
   4  -1  -5 249.218 8.01171   3
   4   1  -5 253.323 7.65259   3
  -4  -1   5 255.081 7.85706   7
   4   1  -5 246.615 7.97416   4
  -4  -1   5 251.622 6.98891   5
  -4  -1   5 253.961 7.87154   4
  -4   1   5 251.425 7.51815   4
  -4   1   5 250.053 7.79164   6
  -4   1   3 1095.28 29.9015   6
  -4   1   3 1104.28 30.0240   4
   4   1  -3 1134.05 30.4461   4
   4  -1  -3 1122.35 30.3359   3
  -4   1   3 1180.56 30.3586   3
  -4  -1   3 1097.16 29.9334   3
  -4  -1   3 1143.39 30.1524   1
  -4  -1   3 1139.65 30.3462   4
  -4  -1   1 1398.56 36.3919   4
  -4   1   1 1321.17 36.0366   4
  -4   1   1 1354.13 35.3085   5
  -4  -1   1 1345.36 36.1169   1
  -4  -1   1 1326.60 35.8566   3
  -4   1   1 1412.83 36.2879   3
  -4   1   1 1345.22 35.5342   6
  -4  -1  -1 2511.29 64.2381   1
  -4   1  -1 2352.99 63.1925   6
  -4   1  -1 2495.87 63.2187   5
  -4  -1  -1 2412.64 63.7910   8
  -4  -1  -1 2532.92 64.4281   4
  -4  -1  -3 937.219 25.4794   4
  -4  -1  -3 878.908 25.2438   1
  -4   1  -3 916.408 24.3499   5
   4   1   3 939.626 24.1887   5
  -4  -1  -3 893.725 24.6809   8
  -4   1  -3 906.364 24.3076   8
   4  -1   3 951.221 24.5715   5
  -4  -1  -5 686.302 18.8740   8
  -4   1  -5 659.225 18.3621   8
  -4   1  -5 699.416 18.7912   5
   4   1   5 722.935 18.7054   5
   4   1   5 719.866 19.8817   1
   4  -1   5 718.334 18.9691   5
   4   1   7 502.860 14.4512   1
  -4  -1  -7 472.525 13.1696   8
   4   1   7 507.845 13.3207   8
  -4   1  -7 451.239 13.2007   2
   4  -1   7 462.623 13.4315   5
   4   1   7 456.101 13.2164   5
  -4   1  -7 461.194 13.2928   5
   4   1   9 145.498 6.02808   1
   4   1   9 150.926 5.01514   8
  -4   1  -9 130.049 4.66457   2
  -4   1  -9 145.592 5.21278   5
   4  -1   9 140.323 5.31147   5
   4   1   9 143.635 5.17207   5
  -4   1 -11-0.30912 1.99304   5
   4   1  11-0.51135 1.91306   5
   4   1  11 1.57933 1.78145   8
  -4   1 -11 1.54384 1.22506   2
   4   1  11 2.55002 2.54603   1
  -4   1 -11 0.55468 2.31243   1
   4  -1  11-0.11219 2.04026   5
   4  -1  13 12.4958 1.03964   6
   4   1  13 17.7667 2.49839   8
   4   1  13 14.5148 2.57270   5
  -4   1 -13 16.5363 2.63678   5
   4  -1  13 15.3792 2.73244   5
  -4   1 -13 17.1583 1.41033   2
   4  -1  13 14.9195 1.37394   8
  -4   1 -13 13.9839 2.71756   1
   4   1  13 16.7732 3.28407   1
   4  -1  15 3.47659 2.63116   5
   4   1  15 3.27298 2.97035   1
   4  -1  15 0.26762 1.11006   6
   4   1  15 3.52627 2.68695   8
   4  -1  15 3.07878 1.48428   8
   4   1  15 1.37903 2.68834   5
   4   1  17 59.8897 4.31155   5
   4  -1  17 47.7087 4.16303   5
   4  -1  17 46.1996 2.32581   6
   4   1  17 62.8018 4.71679   1
  -4  -1 -17 45.6363 1.89863   2
   4  -1  17 60.7726 2.93383   8
   4   1  19 1.37572 3.57835   1
   4  -1  19 5.57188 3.42957   5
   4   1  19-4.25536 3.41022   5
   4  -1  19 1.25240 2.43322   8
   4  -1  19 1.20400 1.60967   6
   4   1  21 9.15422 4.22151   1
   4   1  21 5.88190 3.97147   8
   4  -1  21 9.13280 2.84026   8
   4  -1  21 6.80422 2.00291   6
  -4  -1 -21 7.23329 2.45217   7
   4  -1  21 5.74630 3.80314   5
   4   1  21 11.8571 3.91260   5
  -4  -1 -23 122.657 5.19767   7
   4  -1  23 113.822 7.11544   5
   4   1  23 130.213 7.20840   5
   4  -1  23 129.208 5.54888   8
   4   1  23 98.9223 6.97456   8
   4   1  23 126.553 7.35156   1
   4  -1  25 88.8876 6.85816   5
   4   1  25 86.4392 6.60181   5
   4   1  25 89.3553 6.70251   8
   4   2 -32 19.5883 6.78701   4
   4  -2 -30 36.6056 5.86794   4
   4   2 -30 56.2024 7.58595   4
  -4   2  28 76.8707 6.51273   5
  -4  -2  28 61.2382 6.21445   5
  -4  -2  26 57.7118 3.62562   2
  -4  -2  26 55.9032 5.56314   5
  -4   2  26 47.1931 5.46220   5
  -4  -2  24 16.2644 4.28658   5
  -4  -2  24 16.0788 2.76877   2
  -4  -2  24 13.7802 1.78329   1
  -4   2  24 20.3628 4.23650   5
  -4  -2  22 1.47335 2.33985   2
  -4  -2  22 1.18415 1.52716   1
  -4  -2  22-1.47922 3.56825   5
  -4  -2  22 1.79975 3.47673   6
  -4   2  22 0.19012 3.50056   6
  -4   2  22-3.70482 3.66972   5
   4   2 -20 24.5045 4.85614   4
   4  -2 -20 28.4273 3.71437   4
  -4  -2  20 24.7784 3.70899   5
  -4   2  20 27.0305 2.98390   2
  -4  -2  20 23.2093 2.81228   2
  -4  -2  20 23.9282 1.71572   1
  -4   2  20 22.4959 3.56429   5
   4   2 -20 22.7702 3.63632   7
   4   2 -18 86.3646 5.12341   7
  -4   2  18 92.0139 4.97844   5
  -4   2  18 90.9615 4.49419   2
  -4  -2  18 83.3974 4.84510   5
   4  -2 -18 87.8260 4.53920   4
   4   2 -18 92.0962 6.13185   4
  -4   2  18 87.0726 4.93020   7
  -4  -2  16 482.490 15.5794   6
   4   2 -16 476.638 15.2886   7
   4   2 -16 522.873 16.2853   4
   4  -2 -16 501.143 14.3662   4
  -4   2  16 516.050 15.1377   5
  -4   2  16 490.764 14.6695   2
  -4  -2  16 491.029 15.0394   5
  -4   2  16 506.186 15.4666   6
  -4   2  16 494.980 15.2148   7
   4   2 -14 233.399 8.38255   7
  -4  -2  14 221.491 8.50152   6
   4  -2 -14 233.441 7.27542   4
   4   2 -14 250.965 8.98813   4
  -4   2  14 248.261 8.16700   5
  -4   2  14 239.826 7.95542   2
  -4   2  14 219.095 8.21340   7
  -4  -2  14 233.626 8.03994   5
  -4   2  14 242.430 8.50779   6
   4   2 -12 159.520 6.33667   7
   4  -2 -12 157.833 5.18718   4
   4   2 -12 168.277 6.63945   4
  -4  -2  12 168.132 5.95478   5
  -4   2  12 173.568 6.41794   6
   4   2 -10 105.268 4.87870   4
  -4  -2  10 116.133 4.66081   7
   4  -2 -10 106.262 3.67155   4
  -4  -2  10 114.048 4.24579   5
  -4   2  10 115.897 4.76922   6
   4   2  -8 67.6645 3.53457   4
   4  -2  -8 58.8967 2.40251   4
  -4   2   8 63.7421 3.27415   6
  -4  -2   8 56.0622 3.09774   7
  -4  -2   8 62.9333 2.68549   5
  -4  -2   6 5.38277 1.55719   7
  -4   2   6 6.51503 1.60765   6
   4  -2  -6 4.63868 1.55276   6
  -4   2   6 5.27128 1.13892   4
   4   2  -6 4.07147 1.73620   4
  -4  -2   6 2.18808 1.57856   4
  -4  -2   6 2.95631 1.22521   1
   4   2  -6 5.09869 1.28409   3
  -4  -2   6 5.02991 1.12181   5
   4   2  -6 4.75077 1.00847   5
   4   2  -4 18.6527 2.15753   4
   4  -2  -4 21.0880 1.85426   6
  -4  -2   4 23.4499 2.14143   4
   4   2  -4 20.1819 1.05456   5
  -4  -2   4 19.7858 1.73184   7
  -4   2   4 20.6219 1.72197   6
  -4  -2   4 19.8869 1.74158   1
  -4   2   4 21.1200 1.68084   4
  -4  -2   2 116.264 3.96898   3
  -4   2   2 129.108 4.73440   3
  -4   2   2 114.326 4.14147   4
   4  -2  -2 119.005 4.07940   6
  -4  -2   2 118.601 4.09687   7
  -4  -2   2 116.003 4.66990   4
  -4   2   2 107.362 3.93739   6
  -4  -2   2 115.963 4.27322   1
  -4   2   0 404.807 11.5169   6
  -4   2   0 431.144 11.6787   5
  -4   2   0 411.680 12.1575   2
   4  -2   0 417.248 11.5662   6
  -4  -2   0 403.429 12.1020   8
  -4  -2   0 442.769 12.2566   1
  -4   2   0 430.267 12.4771   3
  -4  -2   0 419.112 12.5383   4
   4   2   2 389.872 10.6869   5
  -4  -2  -2 389.176 11.5619   8
  -4  -2  -2 414.414 11.8687   1
  -4   2  -2 407.393 11.1776   5
  -4   2  -2 403.369 11.6085   2
   4  -2   2 404.831 10.8606   6
  -4   2  -4 212.441 6.42301   5
   4   2   4 203.440 6.05444   5
  -4   2  -4 203.282 5.79336   8
  -4  -2  -4 208.011 7.00940   1
   4  -2   4 208.712 6.65540   5
  -4  -2  -4 207.332 6.64440   8
   4  -2   4 209.832 5.71916   6
  -4   2  -4 206.778 6.59372   2
  -4   2  -6 46.5830 2.42306   2
   4  -2   6 47.5670 2.69039   5
   4   2   6 49.6178 3.36694   1
  -4  -2  -6 46.4873 1.79185   6
  -4  -2  -6 47.7756 2.57845   8
   4   2   6 51.1840 2.76957   8
   4   2   6 45.0898 2.26379   5
  -4   2  -6 44.6887 2.51256   5
  -4  -2  -8 7.14956 0.96760   6
   4  -2   8 4.77381 1.87004   5
  -4  -2  -8 5.97612 1.59628   8
   4   2   8 4.95023 1.54020   5
  -4   2  -8 5.70829 1.83403   5
   4   2   8 9.02496 1.85340   8
  -4   2  -8 6.20669 1.36907   2
   4   2   8 9.08032 2.31966   1
   4  -2  10 200.645 6.76896   5
  -4   2 -10 186.860 6.42411   5
   4   2  10 190.521 6.28484   5
   4   2  10 193.968 6.53368   8
  -4  -2 -10 205.675 5.38015   6
   4  -2  10 162.037 4.89746   6
  -4   2 -10 194.006 7.02697   1
  -4   2 -10 175.205 5.60158   2
   4   2  10 208.054 7.31832   1
   4   2  12 75.6828 4.47562   1
   4   2  12 75.9648 3.92215   5
  -4   2 -12 68.6483 3.79694   5
  -4   2 -12 73.6925 2.80671   2
   4   2  12 80.3854 4.08919   8
  -4   2 -12 73.7690 4.27263   1
   4  -2  12 69.3627 4.01107   5
   4  -2  12 63.4461 2.36060   6
  -4   2 -14 166.143 6.72321   1
  -4   2 -14 168.762 6.56167   5
   4  -2  14 152.647 4.84268   6
   4   2  14 170.008 7.20730   1
   4   2  14 177.153 6.55767   5
   4  -2  14 153.500 6.57980   5
  -4   2 -16 276.306 9.33506   5
   4  -2  16 243.654 7.46765   6
   4   2  16 278.655 9.93197   1
   4  -2  16 262.681 9.48396   5
   4   2  16 262.234 9.23468   5
   4   2  18 208.324 7.79280   5
   4  -2  18 197.946 7.84235   5
   4  -2  18 156.684 5.02620   8
   4  -2  18 180.744 5.66446   6
   4   2  18 163.669 8.05112   8
   4   2  18 208.486 8.23240   1
  -4  -2 -18 190.842 5.90475   7
   4  -2  20 36.5823 2.10752   8
   4  -2  20 32.6865 4.39687   5
  -4  -2 -20 33.9049 2.69320   7
   4   2  20 24.5195 4.59748   8
   4   2  20 35.6629 4.80928   1
   4   2  20 26.2008 4.06874   5
   4  -2  20 31.0482 2.39388   6
   4  -2  22 6.95377 1.89375   8
   4   2  22 4.55933 4.28771   8
   4   2  22-1.00468 4.00704   5
   4  -2  22 1.27484 4.00371   5
   4   2  22 4.34056 4.39990   1
  -4  -2 -22 1.15820 2.20861   7
   4  -2  24 0.60243 1.95213   8
   4   2  24 3.40286 4.80771   8
   4   2  24-1.33424 4.32494   5
   4  -2  24 1.60883 4.51909   5
   4  -2  26 32.3370 5.67195   5
   4   2  26 36.3744 5.57628   5
   4   3 -31 14.4511 6.46943   4
   4   3 -29 27.1264 7.01897   4
   4  -3 -29 31.2104 4.86239   4
  -4   3  27 15.5435 5.05151   5
  -4  -3  27 16.1525 4.85467   5
   4  -3 -27 20.2599 4.57259   4
   4   3 -27 25.9157 6.63475   4
  -4  -3  25 16.1700 2.77099   2
  -4  -3  25 17.4078 4.47405   5
   4  -3 -25 22.4825 4.28570   4
  -4   3  25 23.2956 4.52303   5
  -4   3  23 134.124 7.05956   5
  -4  -3  23 147.632 7.24889   5
  -4  -3  23 126.623 5.55530   2
   4  -3 -23 155.333 6.72738   4
   4   3 -23 149.667 9.09886   4
   4   3 -23 131.409 7.20143   7
  -4  -3  23 134.995 7.24587   6
  -4   3  23 143.259 7.12146   6
   4   3 -21 439.361 15.9026   4
  -4   3  21 422.324 13.9607   5
  -4  -3  21 415.249 13.9105   5
   4   3 -21 417.622 14.1847   7
  -4  -3  21 394.139 14.1445   6
   4  -3 -21 435.601 13.1629   4
  -4   3  21 423.000 13.8845   7
  -4   3  19 1349.41 37.7635   5
  -4   3  19 1371.88 37.7073   7
  -4  -3  19 1319.55 37.6718   5
   4   3 -19 1386.48 39.4376   4
   4  -3 -19 1409.91 36.6764   4
   4   3 -19 1315.03 37.9621   7
  -4   3  17 1860.70 47.5158   2
  -4   3  17 1791.14 47.9293   5
  -4  -3  17 1720.38 47.6692   5
   4   3 -17 1829.38 49.3354   4
   4  -3 -17 1748.92 46.4842   4
  -4   3  17 1788.00 47.8707   7
   4   3 -17 1687.92 47.9837   7
  -4   3  17 1727.73 47.9564   6
  -4   3  15 3257.55 80.2760   2
   4   3 -15 3159.90 81.7042   4
   4  -3 -15 2884.05 78.9577   4
   4   3 -15 2906.67 80.6270   7
  -4   3  15 3219.84 80.7561   7
  -4  -3  15 3078.27 80.3388   5
  -4   3  15 3171.33 80.7681   6
  -4   3  13 4671.60 112.462   2
  -4   3  13 4655.21 112.983   7
  -4   3  13 4499.02 112.796   6
   4   3 -13 4525.63 113.530   4
  -4  -3  13 4502.54 112.375   5
  -4  -3  11 3463.60 85.9800   5
  -4  -3  11 3179.69 84.7779   1
  -4   3  11 3532.34 86.5473   6
   4   3 -11 3552.90 85.9653   5
   4  -3 -11 3113.52 84.7867   4
   4   3 -11 3527.15 87.1128   4
  -4   3  11 3691.97 86.3668   2
  -4  -3   9 2165.75 56.4656   5
   4   3  -9 2160.09 57.4456   4
   4   3  -9 2183.37 56.3557   5
  -4   3   9 2213.96 57.0282   6
  -4  -3   9 2101.62 55.7249   1
  -4  -3   7 1300.05 34.5834   5
   4   3  -7 1278.28 34.4747   5
  -4  -3   7 1273.61 34.3142   1
  -4   3   7 1302.52 35.1346   6
   4  -3  -7 1315.31 35.3208   6
   4   3  -7 1320.23 35.6704   4
  -4   3   7 1337.07 34.0063   4
   4   3  -7 1317.03 34.4196   3
  -4  -3   5 384.461 11.5653   7
  -4  -3   5 386.128 11.1870   1
  -4   3   5 395.753 11.6194   6
   4  -3  -5 422.082 11.8694   6
  -4  -3   5 405.614 12.0620   4
  -4   3   5 414.996 11.0292   4
   4   3  -5 393.350 10.9709   5
   4  -3  -3 13.2117 1.61707   6
  -4   3   3 9.98809 1.52327   6
   4   3  -3 10.9751 0.98626   5
  -4   3   3 11.9996 2.12068   3
  -4  -3   3 10.8519 1.49035   7
  -4  -3   3 11.4429 1.52894   1
  -4  -3   3 8.20772 1.90542   8
  -4  -3   3 10.2271 2.01230   4
  -4  -3   1 3.62065 1.58794   8
  -4  -3   1 4.01103 1.16842   7
  -4  -3   1 3.74694 1.05913   3
  -4  -3   1 3.86973 1.45870   1
   4   3  -1 2.79455 1.57691   1
   4  -3  -1 4.79789 1.36250   6
  -4   3   1 5.14905 1.50352   2
  -4   3   1 5.14486 1.80878   3
   4   3  -1 3.29770 0.83494   5
  -4  -3   1 5.23762 1.85252   4
  -4   3   1 3.22255 1.23912   6
   4   3   1 105.961 4.27746   1
  -4   3  -1 92.2850 3.68062   5
  -4   3  -1 104.524 4.34411   3
  -4  -3  -1 91.3499 3.24662   7
   4   3   1 89.2604 4.30045   4
   4  -3   1 100.961 3.42952   6
  -4  -3  -1 88.0435 3.93982   8
  -4   3  -1 93.1273 3.83899   2
  -4  -3  -3 13.9476 1.11928   7
  -4   3  -3 13.6704 1.75851   2
   4  -3   3 13.1051 1.21575   6
  -4  -3  -3 14.0670 1.86362   8
  -4   3  -3 10.5089 1.67942   5
  -4   3  -5 12.8451 1.68449   2
  -4   3  -5 14.0549 1.87256   5
   4  -3   5 14.7095 1.11863   6
   4   3   5 14.3908 2.11749   8
  -4  -3  -5 17.9471 2.01884   8
   4  -3   7 383.858 11.2881   5
  -4   3  -7 376.511 10.9390   5
   4   3   7 363.531 10.5604   5
  -4  -3  -7 372.395 10.9789   8
  -4   3  -7 373.151 10.6081   2
  -4  -3  -7 378.842 10.1712   6
   4  -3   7 333.535 9.86639   6
   4   3   7 369.609 11.1737   8
   4  -3   9 1998.71 51.0094   5
  -4   3  -9 1876.34 50.6321   5
  -4  -3  -9 1967.49 49.7981   6
   4   3   9 1822.06 50.3252   5
  -4   3  -9 1921.78 51.2240   1
   4   3   9 1951.52 51.4062   1
  -4   3  -9 1840.13 50.0022   2
  -4   3 -11 1956.09 54.2528   5
   4   3  11 2007.57 54.0873   5
   4   3  11 2000.81 54.9215   1
  -4   3 -11 2043.43 54.7690   1
  -4  -3 -11 2125.28 53.3476   6
   4  -3  11 2018.43 54.6331   5
   4   3  13 2880.26 74.4663   5
  -4   3 -13 2786.44 74.5556   5
  -4  -3 -13 2770.91 72.8854   7
   4  -3  13 2671.73 73.1216   6
  -4  -3 -13 3061.49 73.5974   6
   4   3  13 2961.42 75.3906   1
  -4   3 -13 2897.46 75.0458   1
   4  -3  13 2860.83 74.9964   5
   4  -3  15 2312.87 62.3539   6
   4   3  15 2539.92 63.9462   5
  -4   3 -15 2456.86 63.9725   5
  -4  -3 -15 2323.53 62.0772   7
   4  -3  15 2467.30 64.3737   5
   4   3  15 2565.75 64.8363   1
  -4   3 -15 2406.10 64.0993   1
   4   3  15 2551.58 64.8496   8
   4  -3  17 2076.07 53.9474   6
  -4  -3 -17 1963.37 53.5873   7
   4   3  17 2190.92 56.4207   1
   4   3  17 2217.11 55.7108   5
  -4   3 -17 2116.15 55.5986   5
   4  -3  17 2119.07 56.0698   5
  -4   3 -17 2074.44 55.5634   1
   4   3  17 1957.10 56.4017   8
   4  -3  19 1656.97 44.6972   5
  -4   3 -19 1711.19 44.3475   5
   4  -3  19 1621.35 42.4607   6
  -4  -3 -19 1558.48 42.0856   7
   4   3  19 1691.38 44.3717   5
   4   3  19 1704.08 44.9181   1
   4  -3  21 933.049 26.9870   5
   4   3  21 972.916 26.7089   5
   4   3  21 944.128 27.0713   1
   4   3  23 245.686 11.6246   8
   4  -3  23 266.663 11.2948   5
   4   3  23 300.746 11.0266   5
   4  -3  25 39.0387 5.98042   5
   4   3  25 53.7490 6.86663   8
   4   3  25 54.5174 5.82912   5
   4   4 -30 5.12714 6.64174   4
  -4  -4  28-2.20196 4.93904   5
   4  -4 -28-1.43362 3.38564   4
   4   4 -28-3.71975 6.34797   4
  -4   4  26 25.6275 5.02495   5
  -4  -4  26 21.8297 4.88422   5
  -4  -4  26 19.3901 2.84078   2
   4  -4 -26 23.3573 3.58635   4
   4   4 -26 28.5659 6.46023   4
  -4   4  24 24.2767 4.54625   5
   4  -4 -24 19.7222 3.15104   4
   4   4 -24 22.9433 5.89558   4
  -4  -4  24 23.7154 4.59718   5
  -4  -4  24 18.3737 2.83569   2
  -4   4  22 109.976 6.22002   6
   4   4 -22 118.594 8.03787   4
   4  -4 -22 107.234 4.73239   4
  -4  -4  22 106.159 6.54600   6
   4   4 -22 111.920 6.56087   7
  -4   4  22 116.093 6.17842   7
  -4  -4  22 113.198 6.39262   5
  -4   4  22 126.021 6.67179   5
   4   4 -20 256.531 10.8578   4
   4  -4 -20 223.330 7.28732   4
   4   4 -20 242.700 9.47548   7
  -4   4  20 236.689 8.97773   7
  -4  -4  20 242.622 9.24471   5
  -4   4  20 239.486 9.21926   5
   4  -4 -18 364.860 10.5474   4
   4   4 -18 399.342 14.1451   4
   4   4 -18 391.244 12.9512   7
  -4   4  18 409.257 12.7235   7
  -4  -4  18 380.215 12.5290   5
   4   4 -18 384.058 12.4074   5
  -4   4  16 1397.28 32.1054   7
   4   4 -16 1258.66 32.0482   7
   4  -4 -16 1253.46 32.3598   6
   4   4 -16 1329.82 33.3644   4
   4   4 -16 1282.32 31.4812   5
  -4   4  16 1295.59 31.8177   6
  -4  -4  16 1261.04 31.6163   5
  -4   4  14 1357.22 35.3805   2
  -4   4  14 1363.36 35.8054   7
   4  -4 -14 1247.76 35.7946   6
   4   4 -14 1286.38 36.5764   4
   4   4 -14 1265.04 35.1224   5
  -4  -4  14 1234.59 35.2071   5
  -4   4  14 1300.62 35.5433   6
  -4   4  12 1277.38 34.6570   6
  -4   4  12 1305.37 34.5115   2
  -4  -4  12 1241.51 34.3204   5
   4   4 -12 1225.15 35.3824   4
   4   4 -10 755.271 22.5465   4
  -4   4  10 849.799 22.0149   2
  -4   4  10 776.947 21.8804   6
  -4  -4  10 766.832 21.5012   5
   4   4 -10 743.388 21.3419   5
   4   4  -8 1037.28 29.5457   4
   4   4  -8 1062.33 27.7915   3
  -4   4   8 1062.62 28.8455   6
   4   4  -8 1055.05 28.2966   5
  -4  -4   8 1041.30 28.4564   5
  -4   4   6 390.209 10.4657   4
  -4  -4   6 383.221 11.9745   4
   4  -4  -6 417.307 12.0482   2
   4  -4  -6 410.453 11.9531   6
  -4   4   6 388.496 11.6997   6
   4   4  -6 378.661 11.0857   5
  -4   4   4 26.4970 2.07498   6
   4  -4  -4 27.5320 2.41879   2
   4   4  -4 24.4846 1.98586   1
  -4  -4   4 18.1662 2.31766   8
   4  -4  -4 25.9322 2.17609   6
  -4  -4   4 26.0125 2.57890   4
   4   4  -4 24.5931 2.10674   7
   4   4  -4 26.0192 1.65384   5
   4   4  -2 31.6216 1.78631   5
   4   4  -2 31.0653 2.33845   1
  -4   4   2 33.3036 2.77504   3
  -4  -4   2 33.8012 1.45964   3
   4  -4  -2 33.4804 2.21611   6
  -4  -4   2 34.2394 2.67745   8
  -4   4   2 32.5665 2.14138   6
  -4   4   0 17.4606 1.93649   2
  -4  -4   0 18.9572 2.18543   8
  -4   4   0 14.3377 2.26017   3
   4  -4   0 14.5070 1.66216   6
   4   4   0 20.8480 2.21977   1
   4   4   0 16.6686 2.32047   4
   4  -4   2 6.18675 1.35764   6
   4   4   2 10.3348 2.07834   1
  -4   4  -2 7.65739 1.63818   2
  -4   4  -2 8.45346 2.08597   3
   4   4   2 6.77696 2.08624   4
  -4   4  -2 7.32059 1.78657   5
  -4  -4  -2 9.92222 1.95041   8
  -4   4  -4 0.56062 0.74834   8
  -4  -4  -4 0.84303 1.80418   8
  -4   4  -4 1.30737 1.73848   5
  -4   4  -4 0.25652 1.51722   2
   4  -4   4 1.64607 1.20212   6
   4  -4   6 150.406 5.03775   6
  -4  -4  -6 166.889 5.93327   8
  -4   4  -6 163.999 5.84465   5
  -4   4  -8 493.008 14.6139   5
  -4   4  -8 509.783 15.1705   1
  -4  -4  -8 497.603 13.8638   6
   4  -4   8 501.310 14.9956   5
  -4  -4  -8 480.118 14.5490   8
  -4   4 -10 335.084 10.8378   5
  -4   4 -10 337.539 11.2116   1
   4   4  10 355.346 11.5579   1
   4  -4  10 349.614 11.2370   5
  -4  -4 -10 348.204 10.0197   6
  -4  -4 -10 352.448 11.6105   4
   4   4  10 327.105 10.4887   5
   4   4  12 1080.59 29.9218   8
  -4   4 -12 1011.15 29.1757   5
  -4   4 -12 1020.50 29.4392   1
   4   4  12 1043.15 29.8309   1
   4  -4  12 1023.29 29.5246   5
  -4  -4 -12 1093.18 28.3301   6
  -4  -4 -12 1081.58 29.9822   4
   4   4  12 1027.06 28.9128   5
  -4   4 -14 1023.12 30.0378   5
   4   4  14 1058.00 29.9146   5
  -4   4 -14 1033.69 30.2843   1
   4   4  14 1091.44 30.8343   1
  -4  -4 -14 1134.98 29.1788   6
   4   4  14 1132.16 31.1289   8
   4  -4  14 1046.23 30.4996   5
   4   4  16 496.273 15.1603   5
  -4   4 -16 485.067 15.2728   5
   4  -4  16 455.594 13.7167   6
  -4  -4 -16 528.221 14.3274   6
   4   4  16 520.409 16.5249   8
   4  -4  16 482.480 15.7007   5
   4   4  16 497.698 15.9246   1
  -4   4 -16 461.991 15.1927   1
   4   4  18 1200.34 32.4884   5
  -4   4 -18 1191.12 32.4910   5
  -4   4 -18 1094.05 32.1563   1
   4   4  18 1176.06 33.7627   8
   4   4  18 1173.74 33.1452   1
   4  -4  18 1167.80 32.9743   5
   4  -4  18 1104.23 30.7737   6
  -4   4 -20 371.778 12.9599   5
   4   4  20 369.803 13.6046   1
   4   4  20 400.169 14.4997   8
   4   4  20 392.040 13.0259   5
   4  -4  20 345.512 13.3180   5
   4   4  22 188.983 9.67632   8
   4   4  22 171.319 8.19470   5
   4  -4  22 157.554 8.61912   5
   4  -4  24 80.5102 4.35690   6
   4  -4  24 78.8782 6.99531   5
   4   4  24 98.3923 6.62592   5
   4   4  24 98.4790 7.99613   8
   4   5 -29 4.00773 6.18788   4
  -4   5  27 7.16671 4.81122   5
   4   5 -27 10.3993 6.18723   4
  -4  -5  27 14.5093 2.75267   2
  -4  -5  27 11.1007 5.05516   5
  -4   5  25 17.1031 4.66578   5
   4  -5 -25 8.68379 2.20994   4
   4   5 -25 14.7349 5.75901   4
  -4  -5  25 12.8882 2.85783   2
  -4  -5  25 16.1586 4.78255   5
  -4   5  23-1.93699 4.20423   5
  -4  -5  23 1.06755 4.16169   5
   4  -5 -23 0.41832 1.73402   4
   4   5 -23 3.29338 5.22684   4
  -4   5  23-0.89618 3.68059   7
   4   5 -21 83.6752 5.33669   5
  -4   5  21 79.0122 5.64099   5
   4   5 -21 85.9927 5.84135   7
   4   5 -21 81.8700 6.70138   4
   4  -5 -21 65.7976 2.73228   4
  -4   5  21 91.7981 5.27366   7
  -4  -5  21 84.9667 5.70350   5
   4   5 -19 88.4357 5.24758   5
   4   5 -19 90.9381 6.68156   4
   4  -5 -19 73.8937 5.61113   6
   4   5 -19 82.9434 5.57572   7
  -4   5  19 95.3641 5.38973   7
  -4  -5  19 95.9383 5.58746   5
   4   5 -17 213.172 7.98064   5
  -4   5  17 209.406 8.23969   6
   4   5 -17 236.730 9.79381   4
   4  -5 -17 204.892 8.64935   6
  -4   5  17 217.328 8.38378   7
   4   5 -17 183.720 8.27926   7
  -4  -5  17 214.076 8.30914   5
  -4   5  15 494.463 14.8752   6
   4   5 -15 463.596 15.9646   4
  -4   5  15 493.083 15.0375   7
   4  -5 -15 476.314 15.3153   6
  -4  -5  15 469.597 14.7539   5
   4   5 -15 459.736 14.4559   5
  -4  -5  13 538.258 16.0331   5
  -4   5  13 564.179 16.2875   6
   4   5 -13 523.844 15.8150   5
   4   5 -13 527.722 17.2290   4
   4  -5 -11 507.190 14.8304   2
   4   5 -11 463.688 15.4176   4
  -4   5  11 491.695 14.7037   6
  -4  -5  11 485.900 14.4253   5
   4   5 -11 470.077 14.6947   7
  -4  -5   9 277.411 8.99770   5
   4  -5  -9 290.723 9.41562   2
   4   5  -9 276.362 9.24536   7
   4  -5  -9 276.716 9.74453   3
   4   5  -9 271.665 8.73874   5
  -4   5   9 292.824 9.25245   6
  -4  -5   7 229.856 8.42638   8
  -4   5   7 238.043 8.04542   6
   4  -5  -7 240.906 8.61826   3
   4  -5  -7 245.162 8.33532   2
   4   5  -7 239.731 7.62596   5
   4  -5  -7 273.754 8.58725   6
  -4   5   5 25.4349 2.34718   6
  -4  -5   5 23.4584 2.63674   4
   4   5  -5 25.7791 1.98342   5
   4  -5  -5 28.1935 2.60839   2
   4  -5  -5 29.6713 2.52601   6
  -4  -5   5 26.0912 2.70338   8
   4   5  -5 25.5586 2.02152   1
   4   5  -3 4.61057 2.23736   4
   4   5  -3 4.40605 1.45776   5
  -4  -5   3 7.19501 2.12074   8
   4   5  -3 5.73646 1.74625   1
   4  -5  -3 5.50006 1.85950   6
   4   5  -3 5.35630 1.61357   7
   4  -5  -1 132.598 4.80117   6
  -4  -5   1 119.271 5.14087   8
   4   5  -1 129.199 5.55625   4
  -4  -5   1 120.405 3.66185   3
  -4   5   1 126.495 5.29715   3
   4   5  -1 130.020 4.98984   1
   4   5   1 35.2311 2.88203   1
  -4   5  -1 26.1183 2.84577   3
   4  -5   1 29.3937 2.62163   2
   4   5   1 35.1171 3.12163   4
  -4   5  -1 29.1610 2.60208   5
  -4  -5  -1 29.6511 2.60941   8
   4  -5   1 31.2654 2.21692   6
  -4   5  -3 81.1332 2.98504   8
  -4  -5  -3 86.4411 4.16636   8
  -4   5  -3 83.2961 4.00803   5
   4  -5   3 96.9113 4.11503   2
   4   5   3 88.8489 4.37090   1
   4  -5   3 81.5200 3.51811   6
  -4   5  -5 242.288 6.75707   8
  -4  -5  -5 260.772 8.42844   8
  -4   5  -5 249.375 8.24933   5
   4  -5   5 241.226 8.09030   2
   4   5   5 257.798 8.62350   8
   4  -5   5 229.476 7.58074   6
   4   5   5 257.672 8.74314   1
  -4   5  -7 69.4103 3.87653   5
  -4  -5  -7 75.7489 4.14709   8
   4  -5   7 76.4690 3.74413   2
   4   5   7 82.3860 4.52471   8
  -4  -5  -7 76.6103 3.44739   6
  -4   5  -9 50.2512 3.53624   5
  -4   5  -9 43.4520 3.70802   1
  -4  -5  -9 46.9127 3.80015   4
   4   5   9 50.8188 4.00857   8
  -4  -5  -9 45.2577 3.38650   8
   4  -5   9 42.2818 3.70267   5
  -4  -5  -9 47.5050 2.77965   6
  -4   5 -11 277.823 9.51674   5
  -4   5 -11 264.048 9.62263   1
  -4  -5 -11 297.175 10.2223   4
   4  -5  11 271.390 9.88586   5
   4   5  11 282.734 10.0896   8
   4   5  11 277.421 10.1162   1
  -4  -5 -11 268.201 8.59654   6
  -4  -5 -13 252.579 8.10466   6
  -4   5 -13 224.470 8.77141   5
   4   5  13 242.532 8.59499   5
  -4  -5 -13 260.471 9.68042   4
   4  -5  13 235.799 9.33045   5
   4   5  13 251.734 9.74152   8
  -4   5 -13 240.485 9.05912   1
   4   5  13 251.083 9.62046   1
  -4  -5 -15 552.666 17.1375   4
  -4   5 -15 491.481 16.2209   5
   4   5  15 511.248 16.1066   5
  -4  -5 -15 565.049 15.5056   6
   4  -5  15 490.198 16.6692   5
  -4   5 -15 525.774 16.4291   1
   4   5  15 540.453 17.1982   1
   4   5  15 541.540 17.4130   8
  -4  -5 -17 345.473 12.3904   4
   4   5  17 335.779 11.4800   5
  -4   5 -17 322.636 11.4299   1
   4   5  17 340.637 12.3854   1
  -4   5 -17 306.380 11.4523   5
   4  -5  17 315.239 11.9854   5
  -4  -5 -17 345.530 10.6752   6
   4   5  17 367.284 13.0618   8
  -4  -5 -19 312.216 11.7249   4
   4   5  19 302.445 10.8092   5
  -4   5 -19 263.389 10.6731   5
  -4   5 -19 279.895 10.3974   1
   4   5  19 299.452 11.5911   1
  -4  -5 -19 288.393 9.78212   6
   4  -5  19 267.233 11.1626   5
  -4  -5 -21 54.2042 5.82230   4
   4  -5  21 63.0871 6.04985   5
   4  -5  21 50.8978 3.72432   6
   4   5  21 59.5027 5.21622   5
   4   5  21 76.4256 6.82230   8
   4  -5  23 11.3157 5.08865   5
   4  -5  23 19.6853 3.20710   6
   4   5  23 36.0201 5.08867   5
   4   5  23 32.2267 6.44590   8
   4   5  25 1.40404 4.85345   5
   4   5  25 7.19593 6.23032   8
   4   6 -28 566.427 20.4971   4
  -4  -6  26 439.216 16.6644   5
  -4   6  26 490.765 16.8776   5
   4   6 -26 519.988 18.2883   4
  -4   6  24 375.298 13.5908   5
  -4   6  24 354.629 12.7029   7
  -4  -6  24 350.706 13.4793   5
   4   6 -24 391.753 14.9390   4
  -4   6  22 99.3916 6.50129   5
   4   6 -22 108.286 6.36881   5
   4   6 -22 108.315 7.71691   4
  -4   6  22 100.825 5.95446   7
  -4  -6  22 104.321 6.60108   5
  -4  -6  20-2.35638 3.63786   5
   4  -6 -20 0.67411 3.71885   6
   4   6 -20 0.82963 4.75464   4
   4   6 -20 5.65991 3.50778   5
  -4   6  20 2.90713 3.30026   7
   4   6 -20-1.06254 3.80043   7
  -4   6  18 87.6032 5.31713   7
   4  -6 -18 86.1497 5.68339   6
   4   6 -18 77.3592 5.02568   5
   4   6 -18 84.9034 6.38900   4
  -4  -6  18 77.4565 5.43320   5
   4   6 -16 520.847 16.0275   5
  -4   6  16 545.590 16.3893   6
   4   6 -16 524.479 17.6422   4
   4  -6 -16 517.002 16.8108   6
  -4   6  16 546.828 16.5264   7
  -4  -6  16 505.305 16.3668   5
   4   6 -14 377.404 11.8618   5
   4  -6 -14 369.916 12.1143   2
   4   6 -14 341.512 12.3128   7
  -4  -6  14 361.131 12.0630   5
   4  -6 -14 340.775 12.3763   6
  -4   6  14 393.262 12.1443   6
   4   6 -14 383.134 13.3274   4
   4  -6 -12 546.266 16.6135   2
   4   6 -12 527.290 17.4444   4
   4   6 -12 535.022 16.7472   7
  -4  -6  12 546.200 16.5250   5
   4   6 -12 548.659 16.1791   5
  -4   6  12 581.975 16.6177   6
   4  -6 -10 149.954 6.18884   2
   4   6 -10 140.677 6.16983   7
  -4   6  10 149.783 5.99272   6
   4  -6 -10 139.723 6.50740   3
   4   6  -8 18.1570 2.60870   7
  -4   6   8 12.0014 2.34355   6
   4  -6  -8 14.4779 2.64101   6
   4  -6  -8 11.7394 2.53814   2
   4  -6  -8 10.9962 2.55382   3
   4   6  -6 97.9534 3.86368   1
   4   6  -6 92.7832 4.13122   5
  -4  -6   6 103.812 4.97305   8
   4  -6  -6 105.868 5.08427   3
   4  -6  -6 112.199 4.87970   6
  -4   6   6 108.645 4.60284   6
   4  -6  -6 106.653 4.86072   2
   4   6  -4 906.882 25.1139   5
   4   6  -4 924.031 26.4949   4
  -4  -6   4 875.472 25.8807   4
  -4  -6   4 938.186 26.0092   8
   4  -6  -4 917.772 26.1750   3
   4   6  -4 929.470 25.0991   1
   4  -6  -4 926.772 25.8140   2
   4  -6  -4 961.184 25.8072   6
  -4  -6   2 1403.01 37.5631   8
   4   6  -2 1389.77 37.0293   1
   4  -6  -2 1378.55 37.7485   3
   4  -6  -2 1392.19 37.2364   6
  -4  -6   2 1345.02 37.6116   4
   4   6  -2 1386.62 38.0468   4
   4   6  -2 1387.59 36.8495   5
   4   6  -2 1336.94 36.6742   7
  -4  -6   0 1541.98 41.0207   8
   4   6   0 1487.56 39.8383   7
   4   6   0 1561.96 41.5570   4
   4  -6   0 1429.65 40.6748   2
   4   6   0 1582.12 40.7801   1
   4  -6   0 1497.96 40.4855   6
  -4   6  -2 2019.42 53.8202   5
  -4   6  -2 1974.94 52.6533   8
  -4  -6  -2 2087.13 53.9810   8
   4   6   2 2079.66 54.5652   4
   4  -6   2 1991.94 53.6258   2
   4   6   2 2086.03 53.9153   1
   4  -6   2 1943.60 53.2971   6
  -4   6  -4 2489.99 64.7698   5
  -4   6  -4 2432.46 63.4068   8
  -4  -6  -4 2453.42 64.8961   8
   4  -6   4 2361.01 64.2430   6
   4   6   4 2453.87 65.0910   8
   4  -6   4 2430.01 64.5470   2
   4   6   4 2509.39 65.0809   1
  -4  -6  -6 829.359 23.7673   4
   4   6   6 838.934 23.8399   8
  -4   6  -6 811.393 21.6309   8
  -4   6  -6 835.286 23.3751   5
   4  -6   6 827.388 23.1188   2
   4   6   6 816.690 23.7890   1
  -4  -6  -6 852.720 23.5681   8
  -4   6  -8 61.1714 4.04910   5
   4   6   8 67.7800 4.51013   8
  -4  -6  -8 62.9905 4.06526   8
   4  -6   8 58.2643 3.51232   2
  -4  -6  -8 60.7348 3.39338   6
  -4  -6  -8 61.5505 4.29966   4
  -4  -6 -10 51.1272 4.10191   4
  -4   6 -10 47.7870 3.96328   1
  -4  -6 -10 53.1495 3.27009   6
   4  -6  10 53.3531 3.37346   2
   4   6  10 54.7112 4.51236   8
  -4   6 -10 49.1627 3.90109   5
  -4   6 -12 269.002 9.89337   5
  -4   6 -12 261.473 9.91490   1
   4   6  12 283.741 10.6564   1
   4  -6  12 263.161 10.3354   5
  -4  -6 -12 283.210 10.2744   4
   4   6  12 311.592 10.8232   8
  -4  -6 -12 293.649 9.15392   6
  -4  -6 -14 713.368 19.5551   6
  -4   6 -14 634.302 20.0788   5
   4   6  14 701.782 20.0806   5
   4   6  14 680.288 21.1030   1
   4  -6  14 623.497 20.6546   5
  -4  -6 -14 724.713 20.8508   4
   4   6  14 705.018 21.1754   8
  -4   6 -14 636.884 20.1246   1
  -4   6 -16 239.761 9.49693   1
   4   6  16 260.949 10.4703   1
  -4   6 -16 239.155 9.59210   5
   4   6  16 249.899 9.39889   5
   4   6  16 278.437 10.8008   8
   4  -6  16 220.238 10.0538   5
  -4  -6 -16 263.524 8.87300   6
  -4  -6 -16 299.543 10.6346   4
   4  -6  18 182.740 9.18704   5
  -4   6 -18 194.876 8.64422   5
   4   6  18 234.119 10.2547   8
   4   6  18 213.649 8.55562   5
  -4  -6 -18 231.244 9.43609   4
  -4   6 -18 197.577 8.42941   1
   4   6  18 205.108 9.48667   1
  -4  -6 -18 221.941 7.91075   6
  -4   6 -20 30.6980 4.20314   1
   4   6  20 39.3043 6.07145   8
   4  -6  20 31.8462 5.41480   5
  -4  -6 -20 37.9886 5.22493   4
   4  -6  20 33.2586 3.29754   6
  -4  -6 -20 33.8747 3.75289   6
   4   6  20 39.5260 4.50792   5
   4   6  22 1.90952 4.13684   5
   4   6  22 5.12461 5.53194   8
   4  -6  22 1.00345 4.78769   5
   4  -6  22 5.90297 2.86721   6
   4   6  24 59.8262 6.06883   5
   4   6  24 76.9388 7.83330   8
  -4   7  25 239.584 10.6441   5
   4   7 -25 257.576 11.9221   4
  -4  -7  25 223.264 10.6809   5
   4  -7 -23 166.279 8.84151   6
  -4   7  23 166.102 7.70005   7
   4   7 -23 198.920 9.96985   4
  -4  -7  23 156.163 8.58811   5
   4   7 -21 89.0505 5.79084   5
  -4   7  21 91.8297 5.65913   7
  -4  -7  21 87.9464 6.29662   5
   4   7 -21 91.8566 7.13097   4
   4  -7 -21 82.5515 6.30161   6
  -4   7  19 22.5397 3.94452   7
   4  -7 -19 23.9713 4.30366   6
   4   7 -19 25.2142 3.87047   5
   4   7 -19 31.0919 5.27923   4
  -4  -7  19 25.5901 4.44273   5
  -4   7  17 5.57222 3.25524   6
   4  -7 -17 10.6898 3.28402   2
  -4  -7  17 7.26742 3.58529   5
  -4   7  17 10.2202 3.55550   7
   4   7 -17 3.57672 3.11890   5
   4  -7 -17 6.97411 3.62850   6
   4   7 -17 12.1583 4.55119   4
  -4   7  15 21.4374 3.36621   6
   4  -7 -15 19.1216 3.43683   2
  -4  -7  15 19.5038 3.54148   5
   4   7 -15 18.9610 3.96812   7
  -4  -7  15 19.1512 3.72051   8
   4   7 -15 19.7829 3.28827   5
   4  -7 -15 20.9503 3.87467   6
   4   7 -15 17.0138 4.44276   4
   4  -7 -13 19.4721 3.29696   2
  -4  -7  13 19.8956 3.33223   5
   4   7 -13 19.8356 3.72401   7
  -4  -7  13 12.2930 3.17152   8
   4   7 -13 14.7257 2.91495   5
  -4   7  13 10.7242 3.00647   6
   4   7 -13 14.6948 4.07846   4
   4  -7 -11-0.18503 2.85953   3
   4  -7 -11 3.11796 2.89520   2
  -4   7  11 1.00595 2.56673   6
   4   7 -11-0.52616 3.02827   7
   4   7 -11 1.40486 2.41172   5
  -4  -7  11 1.46107 2.91465   8
   4   7  -9 34.6448 3.02878   5
   4  -7  -9 31.4376 3.45737   3
  -4   7   9 32.2156 3.14900   6
   4  -7  -9 28.7298 3.30150   2
   4   7  -9 39.4418 3.69965   7
   4  -7  -7 58.5821 4.29920   3
   4  -7  -7 65.1385 4.20633   6
   4  -7  -7 57.0881 3.96228   2
   4   7  -7 59.8476 3.98033   7
   4   7  -7 53.1083 2.76902   1
   4   7  -7 57.1398 4.53559   4
   4  -7  -5 557.257 17.3837   3
   4   7  -5 556.628 17.6406   4
   4  -7  -5 563.319 17.1400   2
   4   7  -5 565.258 16.1079   1
   4  -7  -5 591.705 17.0994   6
  -4  -7   5 585.355 17.2275   8
  -4  -7   3 998.307 27.3796   8
   4   7  -3 925.060 27.7487   4
  -4  -7   3 935.088 27.2924   4
   4  -7  -3 998.246 27.1277   6
   4   7  -3 979.942 26.6403   1
   4  -7  -3 952.828 27.5340   3
  -4   7   1 1579.86 41.4838   8
  -4  -7   1 1585.88 42.4707   8
   4   7  -1 1553.32 42.9763   4
   4  -7  -1 1579.44 42.1713   6
   4   7  -1 1542.26 42.0406   1
   4   7  -1 1524.46 41.3517   7
   4  -7   1 1969.58 52.6103   6
  -4   7  -1 1960.04 51.8558   8
  -4  -7  -1 2013.27 53.1169   8
   4   7   1 1966.89 53.5281   4
   4  -7   1 2030.08 53.0201   2
  -4   7  -1 1996.98 53.0530   5
   4   7   1 2039.40 53.0094   1
   4   7   1 1897.66 51.6199   7
  -4   7  -3 697.634 20.2859   5
   4   7   3 649.508 20.4844   8
   4   7   3 733.424 20.6292   1
   4   7   3 718.574 20.9362   4
   4  -7   3 672.304 19.8348   6
  -4   7  -3 696.438 18.9681   8
  -4  -7  -3 712.635 20.4134   8
   4  -7   3 691.727 20.1841   2
   4   7   5 750.355 22.0527   8
  -4   7  -5 722.505 21.8196   3
   4  -7   5 722.576 21.3404   2
   4   7   5 751.890 22.0941   1
  -4  -7  -5 756.124 21.7413   8
  -4   7  -5 752.193 20.0957   8
  -4   7  -5 740.779 21.5748   5
  -4  -7  -5 763.402 21.8660   4
   4   7   7 577.124 17.4646   8
  -4   7  -7 562.655 17.1939   3
   4   7   7 571.020 17.6525   1
   4  -7   7 540.666 16.4841   2
  -4  -7  -7 575.481 17.0813   8
  -4   7  -7 552.232 16.8968   5
  -4  -7  -7 551.143 17.1447   4
   4   7   9 108.951 6.01675   8
  -4   7  -9 93.5757 5.30703   5
  -4  -7  -9 102.179 5.36491   8
  -4  -7  -9 112.148 5.63028   4
   4  -7   9 98.9636 4.83247   2
  -4  -7  -9 112.938 4.94073   6
  -4   7 -11 85.4052 5.20996   5
  -4  -7 -11 92.4485 5.39612   4
  -4  -7 -11 92.1525 4.54641   6
   4   7  11 99.2135 5.96476   8
   4  -7  11 82.0261 4.39291   2
  -4   7 -11 78.9604 5.08358   1
  -4   7 -13 5.82793 3.12335   1
   4   7  13 6.94051 4.41618   1
  -4  -7 -13 8.91641 3.40923   4
  -4  -7 -13 6.42839 2.61897   6
   4   7  13 11.5083 4.07610   8
  -4   7 -13 9.38149 3.48024   5
   4  -7  15 18.5604 4.44851   5
   4   7  15 20.1382 4.77134   1
  -4   7 -15 16.7162 3.74086   1
  -4   7 -15 20.7135 3.86548   5
  -4  -7 -15 16.4810 3.15678   6
   4   7  15 13.2566 4.59213   8
  -4  -7 -15 23.0550 3.99197   4
   4  -7  17 22.8430 4.85328   5
   4   7  17 38.4799 5.49017   1
  -4   7 -17 21.6750 3.99030   1
  -4   7 -17 28.4335 4.45519   5
   4   7  17 29.6162 4.11709   5
  -4  -7 -17 31.6921 3.59153   6
   4   7  17 33.8137 5.16724   8
  -4  -7 -17 24.4176 4.34937   4
   4  -7  19 0.50247 4.70495   5
   4   7  19 2.96229 3.79404   5
  -4  -7 -19 3.09782 3.19853   6
  -4   7 -19 2.30870 3.70423   1
   4   7  19-3.40375 5.01870   8
  -4  -7 -19-2.16015 3.93804   4
  -4   7 -21 53.5436 5.00247   1
  -4  -7 -21 67.0393 4.75396   6
   4  -7  21 44.1519 3.96222   6
   4   7  21 57.9228 5.48816   5
   4  -7  21 51.0858 6.37651   5
   4   7  23 69.4479 6.06976   5
   4  -7  23 55.3140 7.10569   5
  -4  -8  26 219.893 9.98796   8
   4  -8 -24 267.910 11.9658   6
  -4  -8  24 288.821 11.3080   8
  -4   8  24 290.618 10.8021   7
  -4  -8  24 262.187 11.9359   5
   4   8 -24 288.276 12.6741   4
   4  -8 -22 155.337 8.53476   6
  -4  -8  22 162.562 8.04402   8
  -4   8  22 161.518 7.52565   7
  -4  -8  22 141.996 8.35140   5
   4   8 -22 170.017 9.24233   4
   4   8 -20 109.953 7.58242   4
   4  -8 -20 105.685 6.77194   6
  -4   8  20 97.1207 5.97230   7
  -4  -8  20 105.181 6.38571   8
  -4  -8  20 93.5597 6.65284   5
   4   8 -20 96.3771 6.03564   5
   4  -8 -18 10.8261 3.71725   2
  -4  -8  18 7.57358 4.13801   5
   4   8 -18 12.7571 3.70134   5
  -4   8  18 10.6289 3.77257   7
   4   8 -18 7.24988 4.63618   7
   4   8 -18 11.4161 4.77379   4
  -4  -8  18 15.4676 3.96937   8
   4  -8 -18 14.7739 4.28130   6
   4  -8 -16 25.5235 4.17515   6
  -4   8  16 19.5779 3.60659   6
   4   8 -16 20.2079 3.74157   5
   4   8 -16 22.0483 4.83114   4
   4  -8 -16 20.7893 3.86225   2
   4   8 -16 22.5076 4.49182   7
  -4  -8  16 23.4466 4.04639   5
  -4  -8  16 19.6535 3.98719   8
   4   8 -14 10.0593 4.09943   7
  -4   8  14 3.83111 2.99576   6
  -4  -8  14 10.2563 3.51180   8
   4   8 -14 7.69635 3.23084   5
   4  -8 -14 5.37966 3.15274   2
   4   8 -12-0.84354 3.65641   7
   4   8 -12 3.35928 2.91503   5
   4   8 -12 1.19274 0.87873   3
   4  -8 -12-1.59907 3.18474   3
  -4  -8  12 2.07609 3.15009   8
   4  -8 -12 0.70000 3.05525   2
   4   8 -10 27.0386 3.99837   7
  -4  -8  10 28.2737 3.73781   8
   4  -8 -10 24.8152 3.72768   3
   4  -8 -10 29.2664 3.68116   2
   4   8 -10 25.1577 3.19215   5
   4   8  -8 111.568 5.13364   5
   4   8  -8 106.887 4.15594   1
   4  -8  -8 130.974 6.03921   6
   4   8  -8 114.583 6.35232   4
   4   8  -8 134.667 6.38249   7
   4  -8  -8 111.795 5.92116   2
   4  -8  -8 115.758 5.97350   3
   4   8  -6 158.712 5.68225   1
   4  -8  -6 166.036 7.00036   2
   4  -8  -6 167.356 6.78889   6
  -4   8   6 143.656 4.60406   4
   4   8  -6 160.986 7.43492   4
   4   8  -6 161.327 6.27928   5
   4   8  -6 185.051 7.04436   7
   4  -8  -6 162.076 7.01581   3
   4   8  -4 542.149 16.0001   1
   4  -8  -4 549.477 17.1310   2
   4   8  -4 575.513 17.6120   4
   4  -8  -4 560.068 17.1450   3
  -4   8   4 554.614 16.1138   8
  -4  -8   4 524.824 16.7210   8
   4  -8  -4 560.804 16.8036   6
   4  -8  -2 443.519 13.8990   6
   4   8  -2 453.693 14.7567   4
  -4   8   2 439.861 13.1714   8
  -4  -8   2 437.507 13.9771   8
   4   8  -2 446.745 13.7049   1
   4   8   0 934.205 26.5043   4
   4   8   0 1035.15 26.2234   1
  -4   8   0 950.909 24.9098   8
  -4  -8   0 1001.39 26.1942   8
   4   8   0 993.356 24.8677   7
   4  -8   0 974.756 25.8022   6
   4  -8   0 1060.19 26.6580   2
  -4   8   0 1025.59 26.3129   3
  -4  -8  -2 1499.52 40.2293   4
   4  -8   2 1506.76 40.4352   2
   4   8   2 1395.10 38.4597   7
  -4   8  -2 1485.75 40.2244   5
  -4  -8  -2 1490.22 40.1961   8
  -4   8  -2 1403.53 38.7931   8
   4  -8   2 1425.73 39.7959   6
   4   8   2 1607.22 40.7750   1
   4   8   2 1499.01 40.8127   4
  -4   8  -2 1481.08 40.1519   3
   4  -8   4 366.136 12.3553   6
  -4   8  -4 385.560 12.6572   5
   4   8   4 381.406 13.0272   8
  -4   8  -4 380.539 11.2707   8
  -4  -8  -4 399.821 12.8442   8
   4  -8   4 391.639 12.8116   2
   4   8   4 426.698 13.6545   1
  -4  -8  -4 404.179 12.8599   4
   4   8   4 399.919 13.3494   4
  -4   8  -4 384.347 12.8003   3
  -4  -8  -6 270.142 9.86339   8
  -4   8  -6 273.005 9.96500   3
   4   8   6 295.090 10.4348   8
  -4   8  -6 256.676 8.07785   8
   4  -8   6 285.705 9.77204   2
   4   8   6 304.779 10.9366   1
  -4  -8  -6 277.395 9.87320   4
  -4   8  -6 266.094 9.76000   5
  -4  -8  -8 168.859 6.59238   6
  -4   8  -8 150.676 6.88826   5
  -4   8  -8 161.970 7.34007   3
   4   8   8 161.210 7.56629   8
   4  -8   8 156.566 6.70106   2
  -4  -8  -8 161.100 7.20848   8
   4   8   8 172.451 8.20280   1
  -4  -8  -8 162.915 7.14545   4
  -4   8 -10 199.578 8.28778   5
   4   8  10 215.617 9.07185   8
  -4  -8 -10 210.367 8.42977   4
   4  -8  10 205.878 7.76138   2
  -4  -8 -10 208.210 7.81577   6
   4   8  10 222.273 9.78724   1
   4  -8  12 3.54103 2.80042   2
   4   8  12 2.24369 3.96507   8
  -4  -8 -12 0.14000 2.70786   6
  -4  -8 -12-0.73716 3.37233   4
  -4   8 -12 1.80268 3.15149   1
  -4   8 -12-1.27140 3.38927   5
   4  -8  14 3.62209 2.67337   2
  -4  -8 -14 0.97027 3.52451   4
  -4   8 -14 2.50563 3.35592   1
  -4  -8 -14 1.75955 2.95716   6
  -4   8 -14-0.19145 3.49481   5
   4   8  14-0.46227 4.21912   8
  -4  -8 -16 1.23099 3.90201   4
  -4   8 -16 1.63482 3.58410   1
  -4  -8 -16 4.34406 3.11033   6
  -4   8 -16 3.37852 3.90004   5
   4   8  16 6.35205 4.78360   8
  -4  -8 -18 41.1990 4.83682   4
   4   8  18 29.6659 4.66876   5
  -4  -8 -18 35.7353 4.07229   6
   4   8  18 42.6771 5.83216   8
  -4   8 -18 32.9139 4.57979   1
   4  -8  20 29.2131 5.86530   5
   4   8  20 39.3046 5.04269   5
  -4  -8 -20 36.0939 4.29870   6
  -4   8 -20 28.8514 4.38769   1
  -4  -8 -22 49.4783 4.90594   6
   4   8  22 59.7359 6.01800   5
  -4   9  25 479.548 15.5303   7
  -4  -9  25 450.523 15.9557   8
  -4  -9  23 229.476 10.0082   8
   4   9 -23 225.996 11.2144   4
  -4   9  23 243.490 9.56799   7
  -4  -9  23 212.607 10.7766   5
   4  -9 -23 236.408 10.9451   6
  -4  -9  21 82.4157 6.23665   8
  -4  -9  21 90.4512 7.17533   5
  -4   9  21 85.4931 5.87367   7
   4   9 -21 95.0425 7.62402   4
   4  -9 -21 83.0131 6.63315   6
   4  -9 -19 3.76515 4.23771   6
  -4  -9  19 5.25995 3.99721   8
   4   9 -19 3.68269 4.83085   4
   4   9 -19 8.59346 4.04837   5
   4  -9 -19 5.26316 3.90879   2
  -4   9  19 4.43340 3.76173   7
   4  -9 -17 40.6110 5.04686   6
   4   9 -17 38.2703 5.66724   4
   4  -9 -17 43.4437 4.89587   2
   4   9 -17 44.8054 4.69410   5
   4   9 -17 38.0159 5.54373   7
  -4  -9  17 45.2364 4.72943   8
   4  -9 -15 72.6114 5.47498   2
   4   9 -15 87.8793 6.64081   7
   4   9 -15 78.5021 5.19127   5
   4  -9 -15 82.1180 6.03866   6
  -4  -9  15 81.1091 5.46364   8
   4   9 -13 237.768 8.84714   5
   4  -9 -13 219.212 9.13870   2
   4  -9 -13 217.388 9.34370   3
  -4  -9  13 225.605 9.16020   8
   4   9 -13 230.491 10.2258   7
   4   9 -11 267.185 9.72497   5
   4  -9 -11 274.817 10.5484   3
   4  -9 -11 288.052 10.5696   2
   4   9 -11 232.609 10.8408   4
  -4  -9  11 270.995 10.2112   8
   4   9 -11 310.355 11.5653   7
   4   9  -9 43.1144 5.09037   7
   4  -9  -9 29.1761 3.89639   6
   4  -9  -9 30.1842 4.11061   3
   4   9  -9 33.5386 3.58879   5
  -4  -9   9 35.0532 4.03138   8
   4   9  -9 32.2867 4.57489   4
   4  -9  -9 36.0936 4.35262   2
   4   9  -9 29.5726 2.21705   1
  -4   9   7 160.542 6.13340   8
   4   9  -7 166.605 6.29420   5
   4   9  -7 148.730 5.19445   1
   4  -9  -7 175.669 6.85086   6
   4   9  -7 144.984 7.19529   4
   4   9  -7 176.042 7.50993   7
   4  -9  -7 172.866 7.47686   2
   4  -9  -7 161.301 6.97655   3
  -4   9   5 470.571 14.2456   8
   4   9  -5 465.343 14.0205   1
   4  -9  -5 526.754 16.0394   2
   4  -9  -5 504.359 15.1635   6
   4   9  -5 459.045 15.6962   4
  -4   9   5 436.810 12.9410   4
   4   9  -5 442.359 14.4341   5
   4  -9  -5 469.338 15.1992   3
   4   9  -5 538.692 15.5456   7
   4   9  -3 1139.50 32.4841   5
   4   9  -3 1173.76 32.6035   1
   4  -9  -3 1171.62 33.2626   3
   4  -9  -3 1212.05 33.0598   6
   4   9  -3 1133.41 33.6144   4
  -4   9   3 1178.71 32.2070   8
  -4  -9   3 1093.55 32.8915   8
  -4   9   1 1908.31 52.7775   8
  -4  -9   1 2072.26 54.0258   8
   4   9  -1 2022.96 54.0721   1
   4  -9  -1 1974.81 53.7835   6
   4   9  -1 1958.03 54.5519   4
  -4  -9   1 1874.54 53.7535   4
   4  -9   1 2305.58 54.0139   2
  -4   9  -1 2067.85 52.8290   5
  -4  -9  -1 2033.28 52.7084   8
  -4   9  -1 1934.86 51.3129   8
   4   9   1 2007.51 51.1860   7
   4   9   1 1908.46 53.0659   4
   4  -9   1 1997.75 52.4980   6
  -4  -9  -1 1952.32 52.5133   4
  -4  -9  -1 1772.57 50.1555   3
  -4   9  -1 2115.10 52.7264   3
  -4   9  -3 1321.09 36.3204   5
  -4   9  -3 1267.53 34.7188   8
  -4  -9  -3 1312.35 36.2888   8
   4   9   3 1357.81 36.9139   4
   4   9   3 1225.55 34.1899   7
  -4   9  -3 1325.08 36.1839   3
  -4  -9  -3 1298.22 36.1047   4
   4  -9   3 1278.10 35.9835   6
  -4   9  -5 1105.28 31.9069   5
  -4   9  -5 1128.44 31.9742   3
  -4  -9  -5 1122.99 32.0644   8
  -4   9  -5 1133.88 30.3393   8
   4   9   5 1093.01 32.2376   8
   4  -9   5 1212.01 32.4929   2
   4   9   5 1115.31 32.3878   4
  -4  -9  -5 1103.13 31.7894   4
   4   9   7 530.651 16.5047   8
  -4   9  -7 472.244 13.9163   8
  -4   9  -7 504.595 16.0115   3
  -4  -9  -7 520.233 15.8454   4
  -4  -9  -7 498.404 16.0475   8
  -4   9  -7 492.694 15.8368   5
   4  -9   7 509.428 15.9411   2
   4  -9   9 46.8581 4.22034   2
  -4   9  -9 63.6900 4.84886   3
  -4   9  -9 51.7255 4.58334   5
  -4  -9  -9 50.6845 4.45884   4
  -4  -9  -9 53.4988 4.09365   6
   4   9   9 71.1022 6.46993   1
   4   9   9 58.0647 5.22404   8
  -4   9 -11 18.9308 4.08156   3
  -4  -9 -11 19.5676 3.90966   4
  -4  -9 -11 20.9752 3.43337   6
  -4   9 -11 15.6159 3.85144   5
   4  -9  11 21.5702 3.47178   2
   4   9  11 24.4315 4.69621   8
   4   9  11 18.4837 5.45275   1
   4   9  13 136.030 7.58988   8
  -4  -9 -13 144.407 6.90258   4
   4  -9  13 119.500 5.99044   2
  -4  -9 -13 144.250 6.46274   6
  -4   9 -13 123.956 6.62782   1
  -4   9 -13 127.431 6.99031   5
  -4   9 -15 177.949 8.63493   5
  -4   9 -15 192.463 8.28025   1
   4   9  15 204.436 9.46640   8
  -4  -9 -15 195.024 7.92245   6
   4  -9  15 184.077 7.44463   2
  -4  -9 -15 209.046 8.52481   4
  -4  -9 -17 185.903 7.98294   6
  -4  -9 -17 190.987 8.57507   4
   4   9  17 190.193 9.33086   8
  -4   9 -17 166.703 7.88058   1
  -4   9 -19 22.5766 4.62702   1
   4   9  19 22.2193 4.82751   5
  -4  -9 -19 25.1520 4.14509   6
  -4   9 -21 2.66946 4.06553   1
   4   9  21-4.58312 4.72892   5
  -4  -9 -21-0.36399 3.95647   6
  -4  10  26 42.6508 5.14955   7
  -4  10  24-2.56923 4.19573   7
  -4 -10  24 2.61855 4.79389   8
  -4  10  22 4.91842 4.13645   7
  -4 -10  22 4.31660 4.52049   8
   4  10 -20 80.9255 7.10039   4
  -4  10  20 83.5596 5.80976   7
   4 -10 -20 76.0190 6.61975   6
  -4 -10  20 81.1508 6.25359   8
  -4 -10  18 209.811 9.25159   8
   4  10 -18 208.891 9.10006   5
   4 -10 -18 187.626 9.12264   2
   4  10 -18 216.856 10.5596   4
   4 -10 -18 222.134 9.96531   6
  -4  10  18 226.784 9.10726   7
   4  10 -16 220.749 10.9309   7
   4 -10 -16 229.006 9.61379   2
   4  10 -16 227.377 9.21515   5
   4  10 -16 215.171 6.62111   3
   4 -10 -16 230.056 9.91824   3
   4 -10 -16 259.209 10.3551   6
  -4 -10  16 236.436 9.52209   8
   4  10 -14 416.436 13.7824   5
   4 -10 -14 421.015 14.5653   3
   4 -10 -14 395.141 14.2392   2
  -4 -10  14 412.177 14.1164   8
  -4  10  14 410.890 13.9280   8
   4  10 -14 412.237 15.6466   7
   4  10 -12 183.168 7.83293   5
   4 -10 -12 172.657 8.36574   3
   4 -10 -12 179.828 8.46405   2
  -4 -10  12 196.540 8.28646   8
   4  10 -12 164.867 8.85979   4
  -4  10  12 198.499 8.11123   8
   4  10 -12 170.818 9.39640   7
   4  10 -10 241.410 8.03062   1
   4  10 -10 302.309 12.1807   7
   4 -10 -10 317.265 11.4096   2
   4  10 -10 282.391 10.0365   5
   4 -10 -10 303.517 10.8868   3
  -4  10  10 305.247 10.2790   8
  -4 -10  10 301.755 10.6629   8
   4  10 -10 287.986 11.4737   4
   4  10  -8 103.315 4.56803   1
   4  10  -8 112.715 5.71455   5
   4 -10  -8 102.160 6.14514   3
   4 -10  -8 114.232 6.88493   2
   4  10  -8 122.259 7.53352   7
   4 -10  -8 115.699 6.24175   6
  -4  10   8 98.5961 5.51088   8
  -4 -10   8 107.685 6.01993   8
   4  10  -6 6.24918 4.36168   7
   4 -10  -6 11.0572 3.43310   6
   4 -10  -6 9.79166 4.03870   2
   4  10  -6 8.32758 3.23365   5
  -4  10   6 9.33446 1.67581   4
   4  10  -6 9.95584 3.94928   4
  -4  10   6 10.6205 3.12283   8
   4 -10  -6 13.3429 3.83892   3
   4  10  -6 12.4266 2.79991   1
  -4  10   4 23.3149 2.27769   4
   4  10  -4 31.1295 4.59779   7
   4 -10  -4 24.2540 3.55862   6
   4  10  -4 20.0690 3.54970   1
  -4  10   4 20.5628 3.26888   8
   4 -10  -4 19.4185 3.70216   3
   4  10  -4 26.5961 3.52414   5
   4  10  -4 18.5689 4.14327   4
   4  10  -2 120.121 6.76157   4
  -4  10   2 108.901 5.29593   8
   4 -10  -2 126.024 6.24738   6
   4  10  -2 112.778 5.87849   5
   4  10  -2 124.747 6.31002   7
   4  10   0 133.893 7.01955   4
  -4  10   0 132.491 5.53895   8
  -4 -10   0 125.157 6.55687   8
   4 -10   0 141.939 6.50715   6
   4  10   0 121.647 6.72604   8
   4 -10   0 141.948 8.01919   2
  -4 -10   0 116.918 6.26042   4
  -4 -10  -2 140.365 6.81756   4
   4 -10   2 174.703 8.64672   2
   4 -10   2 156.972 6.98837   6
  -4  10  -2 165.942 7.40849   5
  -4  10  -2 165.386 7.11045   3
  -4 -10  -2 136.921 4.69768   3
  -4  10  -2 140.788 5.75353   8
  -4 -10  -2 156.578 7.19750   8
   4  10   2 140.070 5.48184   7
   4  10   2 134.537 7.19416   4
  -4 -10  -4 51.5799 4.48674   4
   4 -10   4 63.5609 4.69448   6
  -4  10  -4 53.8002 4.71077   5
  -4  10  -4 53.5003 4.57502   3
   4 -10   4 66.2856 5.98102   2
   4  10   4 59.4547 5.17180   4
   4  10   4 53.3381 2.70235   7
  -4 -10  -4 60.1265 4.89099   8
  -4  10  -4 56.3138 3.51561   8
  -4  10  -6 9.79028 3.68526   3
   4  10   6 3.24716 3.86729   8
  -4  10  -6 10.6220 2.41365   8
   4 -10   6 10.1500 4.21581   2
  -4 -10  -6 5.99116 3.40364   4
  -4 -10  -6 8.34802 3.80737   8
  -4  10  -6 8.67336 3.65017   5
  -4 -10  -8 16.4230 4.06709   8
  -4 -10  -8 16.1997 3.51306   6
  -4  10  -8 14.2765 3.82492   3
   4  10   8 20.0072 4.55617   8
  -4  10  -8 17.9045 3.92570   5
   4 -10   8 14.8337 4.02098   2
  -4 -10  -8 13.4904 3.69805   4
  -4 -10 -10 63.5468 4.70681   6
   4  10  10 55.9401 5.41166   8
  -4  10 -10 62.0184 5.07732   5
  -4  10 -10 54.4173 4.96645   3
   4  10  10 62.4490 7.16983   1
   4 -10  10 51.1797 4.80234   2
  -4 -10 -10 57.6712 4.86527   4
  -4  10 -12 187.159 8.79327   5
   4 -10  12 191.079 8.30305   2
   4  10  12 219.456 9.65866   8
  -4 -10 -12 210.033 8.59822   4
   4  10  12 228.104 11.2742   1
  -4  10 -12 205.875 9.06688   3
  -4 -10 -12 206.410 8.34694   6
   4 -10  14 282.769 10.6934   2
   4  10  14 326.678 12.5238   8
  -4  10 -14 286.328 11.3596   1
  -4  10 -14 315.203 11.9468   3
  -4 -10 -14 326.418 11.1982   6
  -4 -10 -14 327.271 11.4153   4
  -4 -10 -16 340.684 11.8169   4
  -4  10 -16 314.371 11.5517   1
   4 -10  16 280.679 10.5427   2
  -4 -10 -16 337.366 11.5554   6
  -4  10 -18 236.066 9.76816   1
  -4 -10 -18 261.889 10.0261   6
  -4  10 -20 106.658 6.45987   1
   4  10  20 81.5182 6.88669   5
  -4 -10 -20 117.187 6.59253   6
  -4  10 -22 60.3949 5.16050   1
  -4  11  25-0.89635 4.13130   7
  -4  11  23 8.40769 4.16200   7
  -4 -11  23 3.74715 4.89520   8
  -4  11  21 106.685 6.62791   7
  -4 -11  21 110.304 7.04944   8
  -4 -11  19 49.4898 5.66568   8
  -4  11  19 42.1923 4.97737   7
   4 -11 -19 46.5529 5.78759   6
  -4 -11  17 327.007 11.9324   8
   4  11 -17 292.170 8.44493   3
   4 -11 -17 341.872 12.6067   3
   4 -11 -17 361.970 12.9996   6
   4 -11 -15 232.834 10.3839   3
  -4 -11  15 245.143 10.1022   8
   4  11 -15 243.686 9.91826   5
   4  11 -13 266.699 10.5946   5
   4 -11 -13 271.758 11.2567   3
   4  11 -13 253.063 12.5557   7
  -4  11  13 281.890 10.6730   8
   4 -11 -13 284.355 11.6096   2
  -4 -11  13 291.103 11.0076   8
   4  11 -13 293.256 12.0646   4
  -4  11  11 581.718 16.9353   8
  -4 -11  11 603.287 17.3731   8
   4  11 -11 590.617 16.8887   5
   4  11 -11 604.996 18.6171   4
   4 -11 -11 626.125 18.4927   2
   4 -11 -11 598.021 17.8050   3
   4  11 -11 559.245 19.3313   7
   4  11  -9 162.199 9.66552   7
   4  11  -9 181.079 7.82376   5
  -4 -11   9 171.170 8.09139   8
  -4  11   9 177.708 7.67518   8
   4 -11  -9 213.811 8.75391   6
   4 -11  -9 191.873 9.44909   2
   4  11  -9 163.804 6.16862   1
   4  11  -9 179.368 9.07352   4
   4 -11  -9 181.567 8.27497   3
   4  11  -7 274.421 10.8656   4
   4 -11  -7 296.169 11.7690   2
   4  11  -7 252.048 9.44894   5
   4 -11  -7 266.707 10.0767   3
  -4 -11   7 275.867 9.96910   8
  -4  11   7 265.867 9.34355   8
   4 -11  -7 278.027 10.2073   6
   4  11  -7 246.493 8.46275   1
  -4  11   7 205.579 7.00908   4
   4  11  -7 236.161 11.2704   7
   4 -11  -5 130.821 6.64328   6
   4 -11  -5 130.058 8.27235   2
   4  11  -5 115.987 6.14996   5
   4 -11  -5 109.794 6.48828   3
   4  11  -5 108.625 7.00932   4
  -4  11   5 106.012 4.36002   4
   4  11  -5 106.300 5.80755   1
  -4  11   5 123.920 5.88447   8
   4  11  -5 109.070 7.47708   7
  -4  11   3 29.0250 2.79104   4
   4  11  -3 27.6659 4.65259   4
  -4  11   3 27.0122 3.58534   8
   4 -11  -3 31.1160 4.09192   6
   4  11  -3 35.3232 4.97859   7
   4  11  -3 30.1142 4.08660   5
   4 -11  -1 1.00816 5.12992   2
  -4  11   1-0.44561 2.48455   4
   4  11  -1 0.96204 3.78843   4
  -4  11   1 3.97822 2.95695   8
   4 -11  -1 7.69102 3.46597   6
   4  11  -1 7.49716 3.82948   7
   4  11  -1 4.90973 3.41884   5
   4  11   1 6.89863 3.97797   8
  -4  11  -1 5.85455 2.81655   8
   4 -11   1 5.33197 5.11661   2
   4  11   1 3.48980 3.71072   4
  -4 -11  -1 7.23515 3.64033   4
   4 -11   1 7.02165 3.48737   6
  -4 -11  -1 8.98788 3.72314   8
  -4  11  -1 9.25812 4.04049   5
  -4  11  -3 8.39653 4.01099   5
  -4 -11  -3 3.48299 1.75026   3
  -4  11  -3 7.60073 3.62664   3
  -4  11  -3 1.17205 2.54759   8
   4 -11   3 4.98702 3.47431   6
   4 -11   3-1.91144 4.84596   2
   4  11   3 4.49750 3.88865   4
  -4 -11  -3 3.08425 3.40704   4
  -4 -11  -3 8.41809 3.69540   8
   4  11   3 2.70921 2.12264   7
  -4 -11  -5 30.3066 4.20301   4
   4  11   5 44.8410 4.89316   4
   4 -11   5 31.1373 4.40001   6
  -4  11  -5 40.2870 4.50423   3
  -4  11  -5 50.2947 4.94040   5
  -4  11  -5 45.7829 3.44463   8
  -4 -11  -5 33.5784 4.84703   8
   4  11   5 37.6902 2.21975   7
   4 -11   5 42.0063 5.84588   2
   4  11   7 134.557 7.32495   8
  -4  11  -7 121.165 5.14557   8
  -4 -11  -7 126.036 6.43752   4
  -4  11  -7 131.916 6.80163   3
   4 -11   7 117.217 7.63912   2
  -4  11  -7 115.411 6.83215   5
  -4 -11  -7 108.245 6.94549   8
  -4 -11  -7 127.018 6.45158   6
  -4  11  -9 196.291 8.83357   5
   4 -11   9 195.934 9.24809   2
  -4  11  -9 210.981 8.84805   3
   4  11   9 201.275 9.28425   8
  -4 -11  -9 197.927 8.43505   6
  -4 -11  -9 198.709 8.49918   4
  -4 -11 -11 285.768 10.5343   6
  -4 -11 -11 297.399 10.6251   4
  -4  11 -11 294.790 11.0495   3
  -4 -11 -13 326.371 11.3491   6
  -4 -11 -13 320.243 11.3248   4
   4 -11  13 260.274 10.8335   2
  -4  11 -13 308.762 11.7684   3
  -4 -11 -15 357.632 12.0555   4
   4 -11  15 292.521 11.2933   2
  -4 -11 -15 344.771 11.9709   6
  -4  11 -15 314.885 11.8952   1
   4 -11  17 267.715 10.4420   2
  -4 -11 -17 330.637 11.5995   6
  -4  11 -17 315.017 11.4689   1
  -4 -11 -19 232.651 9.63867   6
  -4  11 -19 202.576 9.12745   1
  -4  11 -21 56.4726 5.50272   1
  -4  12  22 158.440 7.91693   7
  -4  12  20 353.962 12.7473   7
  -4 -12  20 336.854 13.0237   8
   4 -12 -18 734.866 23.8832   3
  -4 -12  18 760.215 23.2509   8
   4  12 -16 1207.01 37.1168   4
   4 -12 -16 1203.60 36.2285   3
  -4 -12  16 1223.15 35.6076   8
   4  12 -14 1598.57 46.0420   4
   4 -12 -14 1557.36 45.1265   3
  -4 -12  14 1594.91 44.6486   8
   4  12 -14 1623.61 44.6385   5
   4  12 -12 1821.04 49.5227   5
   4 -12 -12 1886.59 50.2932   3
   4  12 -12 1850.51 51.2740   4
  -4 -12  12 1761.32 49.6450   8
   4  12 -10 1511.06 40.4639   5
   4  12 -10 1295.22 38.2256   1
   4  12 -10 1193.18 41.9933   7
   4  12 -10 1597.50 42.3392   4
  -4 -12  10 1529.65 40.8922   8
  -4  12  10 1578.01 40.5941   8
   4 -12 -10 1601.49 41.7283   6
   4 -12 -10 1553.20 41.2233   3
   4 -12  -8 756.980 21.9579   6
  -4  12   8 705.080 20.7603   8
  -4 -12   8 710.164 21.4194   8
   4  12  -8 704.503 20.9280   5
   4 -12  -8 722.031 21.5876   3
   4 -12  -8 757.034 23.6654   2
   4  12  -8 655.062 19.5546   1
   4  12  -8 749.928 22.6166   4
   4 -12  -6 367.270 12.5624   6
   4  12  -6 327.487 13.0280   4
   4  12  -6 337.184 11.8656   5
   4 -12  -6 349.642 12.4068   3
   4  12  -6 305.753 11.0975   1
   4 -12  -6 370.002 14.7073   2
  -4 -12   6 332.348 12.1951   8
  -4  12   6 359.530 11.5446   8
  -4  12   6 310.729 9.64658   4
   4 -12  -4 79.2711 5.69501   6
  -4 -12   4 65.8849 5.61997   8
  -4  12   4 72.1446 4.93875   8
   4  12  -4 69.5905 5.23677   5
   4  12  -4 44.0029 6.13529   7
   4  12  -4 74.4523 6.36634   4
  -4  12   4 66.2416 3.76453   4
   4  12  -2 49.2491 4.85735   5
   4 -12  -2 20.8093 6.36855   2
  -4  12   2 39.6131 3.35615   4
   4  12  -2 37.8000 5.13569   7
  -4  12   2 45.4848 4.17346   8
   4 -12  -2 46.7548 4.94555   6
   4  12  -2 41.5788 5.24912   4
   4 -12   0 2.34204 5.53728   2
   4  12   0 2.00688 4.33731   4
  -4  12   0-0.64097 2.83331   4
   4  12   0 1.84990 4.45242   8
  -4  12   0 0.70011 3.08147   8
   4 -12   0 4.42540 3.82036   6
   4  12   0-1.45276 3.56288   7
  -4  12   0-1.39328 4.19588   5
  -4 -12  -2 18.1290 4.54916   8
   4 -12   2 9.13849 5.79765   2
  -4 -12  -2 16.2107 4.23146   4
   4  12   2 18.2285 4.57393   4
   4 -12   2 16.3645 4.15848   6
  -4  12  -2 16.3301 3.27455   8
   4  12   2 23.2429 4.75594   8
  -4  12  -2 20.2515 4.54684   5
  -4  12  -4 21.2891 4.59700   5
   4  12   4 21.1421 4.66387   4
  -4 -12  -4 19.1165 4.00787   4
   4 -12   4 28.1433 4.55422   6
   4 -12   4 25.9554 6.20559   2
  -4 -12  -4 23.2609 4.80398   8
   4  12   4 21.7775 2.56590   7
  -4  12  -4 23.7443 3.35473   8
  -4 -12  -4 19.6498 2.32337   3
  -4  12  -6 109.071 6.74955   5
  -4  12  -6 108.721 6.32645   3
  -4 -12  -6 90.2710 5.99968   4
  -4  12  -6 101.327 5.01260   8
  -4 -12  -6 106.889 6.91739   8
   4 -12   6 90.1069 8.03805   2
   4 -12   6 111.191 6.76907   6
  -4 -12  -8 431.450 14.6255   4
  -4  12  -8 453.897 14.9238   3
   4 -12   8 449.502 16.6816   2
  -4 -12  -8 427.327 14.7836   6
  -4 -12 -10 854.361 25.6741   4
  -4 -12 -10 881.459 25.9317   6
  -4  12 -10 905.298 26.2398   3
   4 -12  10 850.644 26.8495   2
  -4 -12 -12 1327.89 36.5321   6
  -4 -12 -12 1298.65 36.1687   4
   4 -12  12 1202.68 36.5536   2
   4 -12  14 1223.94 37.6789   2
  -4  12 -14 1342.13 38.1223   1
  -4  12 -16 1403.15 38.3743   1
  -4 -12 -16 1515.31 38.8243   6
  -4  12 -18 825.394 25.4898   1
  -4 -12 -18 894.738 26.1304   6
  -4  13  21 19.4203 4.81834   7
  -4 -13  19 114.681 7.49181   8
  -4  13  19 117.905 7.03172   7
  -4 -13  17 144.458 8.14559   8
   4 -13 -15 206.871 10.0574   3
  -4 -13  15 197.900 9.47512   8
  -4 -13  13 216.456 10.0744   8
   4  13 -13 239.480 11.6359   4
   4 -13 -13 246.011 10.6194   3
   4 -13 -11 152.026 8.21089   6
  -4 -13  11 115.512 7.34127   8
   4 -13 -11 130.541 7.59768   3
   4  13 -11 146.294 7.31950   5
   4  13 -11 130.785 8.55499   4
   4  13 -11 100.812 9.10041   7
   4  13 -11 94.1649 4.30300   1
   4  13  -9 34.7802 3.50304   1
  -4 -13   9 32.2817 5.11438   8
   4 -13  -9 39.7503 5.28948   3
   4  13  -9 40.7034 5.00023   5
   4 -13  -9 49.7233 5.60457   6
   4  13  -9 31.7539 6.83165   7
   4  13  -9 44.4165 6.12841   4
   4  13  -7 1.19184 3.34380   1
   4  13  -7 5.88336 5.26562   7
  -4 -13   7 5.18945 4.44866   8
  -4  13   7 10.3501 3.94010   8
   4 -13  -7 12.0266 4.49432   6
   4  13  -7 2.65322 4.14384   5
   4 -13  -7 5.64930 4.44220   3
  -4  13   7 6.76890 2.15168   4
   4  13  -7 5.66035 5.05881   4
   4  13  -5 5.28240 4.18443   5
  -4 -13   5 2.03616 4.38064   8
  -4  13   5-2.06931 3.63110   8
   4  13  -5-1.92858 4.65338   7
  -4  13   5 1.52915 2.43752   4
   4  13  -5-1.73713 4.80599   4
   4 -13  -5-0.99400 4.18093   6
   4  13  -3 16.1962 4.38131   5
  -4  13   3 14.7940 3.67749   8
  -4 -13   3 21.6542 4.88611   8
   4 -13  -3 19.3837 4.61854   6
  -4  13   3 14.2194 2.90057   4
   4  13  -3 18.6585 5.11148   4
   4  13  -3 10.1172 5.10733   7
   4  13  -1 31.1161 4.66905   5
   4  13  -1 18.4232 4.84455   4
  -4  13   1 22.7020 3.43748   4
  -4  13   1 23.2440 3.87827   8
   4 -13  -1 30.9439 4.98727   6
   4  13  -1 30.4261 5.20307   7
  -4  13  -1 130.320 6.24109   4
   4  13   1 138.252 6.80338   7
  -4  13  -1 137.326 6.43593   8
   4 -13   1 142.998 7.71322   6
   4  13   1 128.617 7.94298   4
   4  13   3 115.159 7.47867   4
   4 -13   3 82.9594 8.85656   2
   4 -13   3 125.879 7.17161   6
  -4 -13  -3 112.747 7.07390   8
  -4  13  -3 122.505 5.91256   8
  -4 -13  -5 28.8277 2.80415   3
  -4 -13  -5 28.1430 5.17098   8
  -4  13  -5 32.9681 3.74709   8
   4 -13   5 36.8453 5.12288   6
   4 -13   5 35.0169 7.14059   2
  -4 -13  -5 29.7724 4.52604   4
   4  13   5 34.3553 5.31348   4
   4  13   5 23.1602 2.46471   7
  -4 -13  -7 4.49896 2.51122   3
  -4  13  -7 5.04300 4.18408   3
  -4 -13  -7 2.12651 3.99431   4
   4 -13   7 4.19026 5.86698   2
  -4 -13  -7 1.08307 4.05757   6
   4 -13   7 3.48219 4.24361   6
   4 -13   9 11.6177 5.72385   2
  -4 -13  -9 8.48195 4.24165   6
  -4 -13 -11 71.1681 5.87173   6
   4 -13  11 65.5329 6.69749   2
  -4 -13 -13 191.316 8.67243   6
   4 -13  13 146.549 8.61364   2
  -4  13 -15 143.418 7.74578   1
  -4 -13 -15 155.624 7.83394   6
   4 -13  15 113.223 7.37615   2
  -4  13 -17 113.203 7.10676   1
  -4 -13 -17 117.516 7.40848   6
  -4 -14  14 12.0758 5.12494   8
  -4 -14  12 0.94713 4.77978   8
   4 -14 -12-2.57169 4.89001   3
   4 -14 -10 6.74544 4.96561   3
   4  14 -10-4.21701 5.77876   4
   4 -14 -10 6.27610 5.19462   6
   4  14 -10 2.74133 2.78164   1
  -4 -14  10 3.07757 4.84264   8
  -4 -14   8 1.18586 4.78289   8
   4 -14  -8 0.98375 4.64956   3
   4  14  -8 5.76525 5.45218   4
   4  14  -8 0.41263 3.36809   1
   4  14  -8 1.75026 5.81096   7
   4 -14  -8 3.28409 4.79106   6
   4 -14  -6 13.2378 5.11361   6
   4  14  -6 13.6760 4.21711   1
   4  14  -6 10.9218 5.42946   4
   4  14  -6 23.9753 4.88741   5
   4  14  -6 9.99317 5.99852   7
  -4 -14   6 9.54653 4.81598   8
   4  14  -4 56.3959 6.72866   7
  -4  14   4 76.8485 4.42682   4
   4  14  -4 74.8544 7.00302   4
  -4 -14   4 75.3419 6.50102   8
  -4  14   4 66.8963 5.50536   8
   4  14  -4 80.0364 6.06303   5
   4 -14  -4 75.6717 6.47557   6
   4 -14  -2 163.343 8.80590   6
  -4  14   2 151.266 6.55635   4
   4  14  -2 159.706 9.13094   4
  -4 -14   2 158.121 8.57575   8
  -4  14   2 160.792 7.47267   8
   4  14  -2 165.459 8.26785   5
   4  14  -2 139.263 8.62955   7
   4  14   0 141.753 7.36365   7
   4  14   0 127.873 8.32888   4
  -4  14   0 126.005 6.62031   8
   4 -14   0 152.424 8.20838   6
  -4  14   0 126.597 6.17360   4
   4  14   0 129.713 7.50443   5
  -4  14  -2 138.116 6.77500   8
   4  14   2 157.156 8.81756   4
   4 -14   2 139.817 8.19691   6
   4  14   2 141.149 6.71110   7
  -4  14  -2 151.871 6.94443   4
   4 -14   4 166.175 8.78183   6
  -4  14  -4 166.931 7.26796   8
  -4 -14  -4 156.615 8.81619   8
   4  14   4 172.176 9.09955   4
  -4  14  -4 162.186 7.66768   4
   4 -14   6 39.0877 5.55391   6
  -4 -14  -6 46.5459 5.57164   6
  -4 -14  -8 23.8932 4.97421   6
   4 -14   8 24.7951 5.21651   6
  -4 -14 -10 16.8031 5.01076   6
  -4 -14 -12-3.78878 4.86357   6
  -4 -14 -14 9.08752 4.98864   6
  -4  14 -16 25.1023 5.20144   1
   4 -15  -9 120.676 7.82764   3
  -4 -15   7 284.604 11.8526   8
   4  15  -7 251.622 10.0111   1
   4  15  -7 292.529 13.1211   4
   4  15  -5 534.547 18.0198   1
   4  15  -5 532.185 19.6904   7
   4 -15  -5 587.072 19.4211   6
   4  15  -5 565.832 20.1219   4
  -4 -15   5 558.641 18.8658   8
   4  15  -3 1040.91 32.9420   4
   4 -15  -3 1105.14 32.5170   6
  -4 -15   3 1048.18 32.1170   8
   4  15  -3 1087.12 32.3903   7
   4  15  -1 1472.43 41.8249   7
   4  15  -1 1466.98 43.0006   4
   4 -15  -1 1580.96 42.8328   6
  -4 -15   1 1454.83 42.3179   8
  -4  15   1 1454.66 40.9555   8
  -4  15   1 1439.99 40.2949   4
   4  15   1 1184.80 35.6823   4
   4  15   1 1212.99 33.6879   7
   4 -15   1 1234.57 35.4095   6
  -4  15  -1 1156.96 33.2472   4
  -4  15  -1 1172.41 33.5393   8
  -4  15  -3 1490.66 42.3094   4
   4 -15   3 1570.84 44.1878   6
   4  15   3 1559.13 44.4515   4
  -4  15  -5 763.222 23.9020   4
   4 -15   5 860.525 25.4986   6
  -4 -15  -5 799.249 24.9183   6
   4  15   5 798.862 25.4706   4
  -4  15  -7 598.123 19.3721   4
  -4 -15  -7 627.477 20.0779   6
   4 -15   7 606.277 20.2795   6
   4 -15   9 271.583 11.8898   6
   4  16   2 321.009 13.8272   4
   4  16   4 196.254 10.5787   4
  -4  16  -6 122.060 7.20327   4
  -4  16  -8 112.621 7.21798   4
   5   0 -29 7.56628 5.86337   4
  -5   0  27-3.15375 4.51486   5
   5   0 -27-0.29710 5.55740   4
   5   0 -25 4.15883 5.11756   4
  -5   0  25 0.76662 2.94926   2
  -5   0  25 0.61364 4.17958   5
   5   0 -23-3.43726 4.81210   4
  -5   0  23 2.76640 2.88230   2
  -5   0  23 4.82789 3.86966   5
   5   0 -21-2.49328 4.08533   4
  -5   0  21 0.51610 2.72709   2
  -5   0  21 2.84899 3.35863   5
  -5   0  19-0.55701 3.20140   6
   5   0 -19 3.07169 3.35919   4
  -5   0  19 0.90173 2.60595   2
  -5   0  19 3.01576 3.02216   5
  -5   0  17 1.55928 2.86318   6
   5   0 -17 3.58020 2.87332   4
  -5   0  17 1.83860 2.52335   2
  -5   0  17 0.13275 2.57933   5
  -5   0  15 1.12510 2.67221   6
  -5   0  15-1.60942 2.23101   5
   5   0 -15 5.02744 2.35317   4
  -5   0  15 0.13090 2.27907   2
  -5   0  13-1.37864 2.45900   7
  -5   0  13 1.75789 2.50431   6
  -5   0  13-0.09706 1.92694   5
   5   0 -13 0.42813 2.05856   4
  -5   0  13 0.12743 2.21540   2
  -5   0  11 1.18619 2.17460   6
  -5   0  11-1.80575 2.16373   7
   5   0 -11-1.79265 1.80649   4
  -5   0  11-0.07989 1.57776   5
  -5   0   9-2.22809 2.06122   6
  -5   0   9 1.09596 1.91444   7
   5   0  -9 1.23632 1.73152   4
  -5   0   9-0.31096 1.30337   5
  -5   0   7 0.27175 1.08953   5
  -5   0   7 0.34021 1.75552   7
  -5   0   7-0.25401 1.45160   4
   5   0  -7-1.49829 1.63928   4
   5   0  -7 1.25823 1.67055   3
  -5   0   7 1.43724 1.82386   6
  -5   0   5 0.73720 1.61098   4
   5   0  -5 1.89058 1.58105   4
  -5   0   5 0.19768 0.76389   5
   5   0  -5 1.50159 1.65926   3
  -5   0   5-0.61821 1.58969   6
  -5   0   3 2.60623 1.57767   3
  -5   0   3 0.14715 1.39756   6
  -5   0   3-0.10020 1.64061   4
  -5   0   1-0.48563 1.65803   3
  -5   0   1 0.22394 1.89772   1
  -5   0   1 0.52980 1.75357   4
  -5   0   1-0.11703 1.11907   6
  -5   0  -1 0.11762 1.91077   4
  -5   0  -1 2.22406 1.91655   1
  -5   0  -1 0.58923 0.97169   6
  -5   0  -1 1.31240 1.69363   3
  -5   0  -3 0.43838 0.65701   6
  -5   0  -3 2.96900 1.27356   8
  -5   0  -3 0.12265 1.86560   1
   5   0   3 2.06719 1.11064   5
  -5   0  -5 1.07034 1.26159   8
  -5   0  -5 1.31816 2.12764   1
   5   0   5-0.36554 1.35233   5
  -5   0  -7 2.43452 1.33814   8
  -5   0  -7 0.28640 2.35932   1
   5   0   7 1.06842 1.56300   5
   5   0   9-1.13522 1.92739   5
   5   0  11-1.21596 2.21095   5
   5   0  13 0.51285 2.45198   5
  -5   0 -13-0.93475 1.68418   2
   5   0  15-0.58427 2.79981   5
  -5   0 -15-0.28468 1.51424   2
   5   0  15-1.00350 1.64375   8
   5   0  17 0.98306 3.22851   5
  -5   0 -17 0.29705 1.27598   2
   5   0  17 1.27246 1.78569   8
   5   0  19 0.39302 1.91356   8
   5   0  19 1.08728 3.48923   5
   5   0  21 1.58516 2.11817   8
   5   0  21-0.39729 3.87198   5
   5   0  23-0.20619 2.21871   8
   5   0  23-0.87127 4.31048   5
   5   0  25-1.41793 5.00899   5
   5   1 -30 16.0351 6.54957   4
   5   1 -28 99.4084 8.79661   4
   5  -1 -28 126.917 7.79435   4
  -5   1  28 111.273 7.23535   5
  -5  -1  28 128.975 7.68458   5
  -5  -1  26 417.283 12.5630   2
   5  -1 -26 434.054 14.5674   4
  -5   1  26 408.363 14.1105   5
  -5  -1  26 409.075 14.2525   5
  -5  -1  24 755.848 21.4464   2
  -5   1  24 767.918 21.5754   2
   5  -1 -24 799.621 22.9790   4
  -5   1  24 771.279 22.7543   5
  -5  -1  24 779.616 22.7994   5
  -5   1  22 1455.90 38.7365   2
  -5  -1  22 1365.29 38.5658   2
   5   1 -22 1309.54 40.8632   4
   5  -1 -22 1499.12 39.5668   4
  -5  -1  22 1442.08 39.6137   5
  -5   1  22 1422.09 39.5413   5
  -5  -1  20 1177.20 33.4205   2
  -5   1  20 1196.64 33.4182   2
  -5   1  20 1203.79 33.9399   5
  -5  -1  20 1208.42 33.9970   5
  -5  -1  20 1177.14 34.4810   6
  -5   1  20 1262.23 34.6586   6
   5  -1 -20 1285.33 33.8113   4
   5   1 -20 1236.49 35.2574   4
  -5   1  18 1411.67 39.6067   7
  -5   1  18 1408.82 38.9855   2
  -5  -1  18 1417.39 39.0811   2
  -5  -1  18 1419.59 39.2236   5
  -5   1  18 1463.63 39.3047   5
  -5   1  18 1492.86 40.0128   6
  -5  -1  18 1396.06 39.8695   6
   5   1 -18 1460.98 40.1594   4
   5  -1 -18 1448.14 38.8598   4
  -5   1  16 1079.26 29.8871   2
  -5  -1  16 1051.39 29.7887   5
  -5   1  16 1052.41 29.7665   5
   5  -1 -16 1081.91 29.4078   4
   5   1 -16 1105.75 30.5325   4
  -5   1  16 1121.08 30.6754   6
  -5  -1  16 1075.45 30.5534   6
  -5   1  14 363.428 11.3518   5
  -5  -1  14 358.708 11.8237   7
  -5   1  14 368.201 11.6318   2
  -5  -1  14 370.538 11.3152   5
   5  -1 -14 365.088 10.9964   4
   5   1 -14 385.068 11.9615   4
  -5   1  14 375.571 12.0942   6
  -5  -1  14 364.678 12.0858   6
  -5   1  12 205.404 6.76733   5
  -5  -1  12 194.021 6.63908   5
  -5   1  12 200.086 7.47979   6
  -5  -1  12 186.637 7.22046   7
   5  -1 -12 207.318 6.59298   4
   5   1 -12 208.279 7.29988   4
  -5  -1  12 191.897 7.53543   6
  -5   1  12 195.252 7.51918   7
  -5   1  12 198.985 7.27723   2
  -5   1  10 1.97486 1.51966   5
  -5  -1  10 0.34941 1.42138   5
  -5   1  10 1.06152 1.99649   7
  -5  -1  10-0.84541 1.94357   7
  -5   1  10 3.31364 2.13416   6
  -5  -1  10 6.15583 2.27438   6
   5  -1 -10 0.61666 1.52275   4
   5   1 -10 4.18214 2.09413   4
  -5   1  10 2.01460 2.09054   2
   5   1  -8 48.1603 3.17677   4
   5  -1  -8 45.8854 2.57559   4
  -5  -1   8 45.5821 3.13778   6
  -5  -1   8 47.6407 2.99378   7
  -5  -1   8 43.4781 2.88443   4
  -5   1   8 48.0129 2.52692   4
  -5  -1   8 48.9599 2.27934   5
  -5   1   8 45.8883 3.05547   6
   5   1  -8 49.4418 2.92142   3
   5   1  -6 332.581 10.5856   4
  -5  -1   6 339.874 10.5474   7
  -5  -1   6 345.257 10.5441   6
  -5  -1   6 330.493 10.4814   4
  -5   1   6 348.218 10.1786   4
  -5  -1   6 337.803 9.35008   5
   5   1  -6 361.069 10.4190   3
  -5   1   6 351.088 10.4696   6
   5   1  -4 103.319 4.50166   4
  -5  -1   4 100.374 4.19329   7
  -5   1   4 103.837 4.08055   6
  -5  -1   4 100.487 4.20292   1
  -5  -1   4 113.823 4.59293   4
  -5   1   4 106.782 4.19276   4
  -5  -1   2 2.62004 1.60024   3
  -5   1   2 3.40751 1.79903   3
  -5   1   2 4.62741 0.93785   5
  -5   1   2 3.78297 1.68034   4
  -5  -1   2 2.68877 1.87585   4
  -5   1   2 3.07512 1.31425   6
  -5  -1   2 1.61681 1.70246   1
  -5   1   0 122.087 4.14666   6
  -5  -1   0 134.746 4.87596   3
  -5   1   0 133.171 5.18884   3
  -5  -1   0 128.192 5.23465   4
  -5   1   0 131.054 5.10113   4
  -5  -1   0 128.411 5.13941   1
  -5   1   0 128.749 3.87496   5
  -5   1  -2 1507.15 38.2894   5
  -5  -1  -2 1549.46 39.9263   4
  -5  -1  -2 1489.65 38.3141   6
  -5  -1  -2 1520.11 39.0082   8
  -5  -1  -2 1566.24 39.6898   1
   5   1   2 1446.98 37.9770   5
  -5   1  -4 2335.74 57.9276   5
  -5  -1  -4 2437.57 59.5515   4
   5   1   4 2336.74 57.7622   5
   5  -1   4 2388.39 58.2142   5
  -5   1  -4 2368.79 57.9270   8
  -5  -1  -4 2369.44 58.3526   8
  -5  -1  -4 2430.06 59.3497   1
  -5  -1  -6 2664.60 69.1738   1
  -5   1  -6 2606.96 67.9772   5
   5   1   6 2628.02 67.9132   5
   5  -1   6 2660.30 68.2411   5
  -5   1  -6 2527.43 67.5262   8
  -5  -1  -6 2606.02 68.0726   8
  -5   1  -6 2666.51 69.2468   1
  -5   1  -8 3805.71 97.2367   5
  -5   1  -8 3655.52 97.2412   2
   5   1   8 3793.16 97.2052   5
   5  -1   8 3737.56 97.4496   5
  -5  -1  -8 3655.29 96.9816   8
  -5  -1  -8 3804.07 98.2289   1
  -5   1 -10 2011.92 55.6273   2
   5   1  10 2130.20 56.0448   5
  -5   1 -10 2158.05 56.0259   5
   5   1  10 2239.13 57.3788   1
   5  -1  10 2141.99 56.2899   5
  -5   1 -12 908.206 26.4186   2
   5   1  12 1020.32 28.5171   1
  -5   1 -12 962.397 28.0382   1
   5   1  12 1089.54 26.7657   8
   5  -1  12 953.643 27.4367   5
   5   1  12 1014.95 27.4034   5
  -5   1 -14 709.340 21.2983   2
   5   1  14 832.261 23.8972   1
  -5   1 -14 785.341 23.2904   1
   5   1  14 916.577 22.0692   8
   5  -1  14 813.012 22.9321   5
   5   1  14 817.851 22.8222   5
  -5  -1 -16 271.192 8.57078   2
   5   1  16 288.518 11.0142   1
   5   1  16 285.454 10.2559   5
   5  -1  16 291.844 10.3888   5
   5   1  16 339.157 9.45801   8
  -5  -1 -18 27.4497 1.73720   2
   5   1  18 28.5240 4.06965   5
   5  -1  18 34.2716 4.22629   5
   5   1  18 31.0883 4.64758   1
   5   1  20 5.09616 3.82668   5
   5  -1  20 10.2906 4.01931   5
   5   1  22 30.5103 4.79857   5
   5  -1  22 40.2254 5.03255   5
   5   1  24 12.8919 4.71665   5
   5  -1  24 20.2121 4.98435   5
   5   2 -31 103.088 9.65905   4
   5   2 -29 0.39837 6.42993   4
  -5  -2  27 9.66337 4.65637   5
  -5  -2  27 10.9508 3.00220   2
   5  -2 -27 10.4451 3.93935   4
   5   2 -27 3.55077 5.82846   4
  -5   2  27 2.72715 4.61624   5
   5  -2 -25 110.436 5.74374   4
  -5  -2  25 89.6204 4.90772   2
  -5  -2  25 103.799 6.52173   5
  -5   2  25 118.739 6.68969   5
  -5  -2  23 252.866 8.19630   2
   5  -2 -23 274.275 8.50584   4
   5   2 -23 202.203 11.1731   4
  -5  -2  23 265.580 9.54388   5
  -5   2  23 265.824 9.49161   5
  -5  -2  21 413.291 13.2192   2
  -5   2  21 441.289 13.3455   2
  -5  -2  21 427.702 13.9790   5
  -5   2  21 429.090 13.9776   5
   5  -2 -21 420.948 12.9198   4
   5   2 -21 386.409 15.5220   4
  -5   2  21 424.874 14.1384   7
  -5   2  19 568.486 17.0677   5
  -5   2  19 562.655 17.4108   7
  -5   2  19 576.017 16.6603   2
  -5  -2  19 556.111 17.0126   5
   5   2 -19 571.633 18.6855   4
   5  -2 -19 536.358 15.8990   4
  -5   2  19 552.891 17.4483   6
  -5  -2  19 540.733 17.4746   6
  -5   2  17 319.637 10.4724   5
  -5  -2  17 312.786 10.3573   5
  -5  -2  17 299.163 10.9688   6
   5   2 -17 318.735 11.5864   4
   5  -2 -17 297.282 9.35278   4
  -5   2  17 323.910 10.3116   2
  -5   2  17 308.502 10.9110   7
  -5   2  17 309.051 10.9374   6
   5   2 -15 8.17292 3.17712   4
   5  -2 -15 11.1610 1.81007   4
  -5   2  15 11.9561 2.93397   6
  -5  -2  15 10.5498 3.05174   6
  -5   2  15 10.1580 2.50623   5
  -5   2  15 11.3440 2.49214   2
  -5  -2  15 11.6679 2.59077   5
  -5   2  13 38.2804 2.96124   5
  -5  -2  13 42.8597 2.93128   5
  -5  -2  13 43.2874 3.27512   7
  -5   2  13 43.9061 3.25519   2
  -5   2  13 45.7529 3.58718   6
   5   2 -13 42.1295 3.60143   4
   5  -2 -13 37.8288 2.35859   4
  -5  -2  13 40.7764 3.74730   6
  -5  -2  11 302.714 9.04409   5
  -5  -2  11 307.092 9.76827   7
  -5   2  11 322.978 9.87267   2
   5   2 -11 303.782 10.0064   4
  -5   2  11 252.793 9.82410   7
   5  -2 -11 280.633 8.63302   4
  -5   2  11 322.804 10.0550   6
   5   2  -9 1630.88 43.1092   3
   5  -2  -9 1679.59 44.0442   3
  -5  -2   9 1559.66 43.4627   7
  -5   2   9 1673.07 43.6718   6
  -5  -2   9 1586.37 42.7888   1
   5   2  -9 1626.19 43.8772   4
  -5  -2   9 1631.02 42.7067   5
  -5   2   7 696.972 19.3591   6
   5   2  -7 674.444 19.7777   4
  -5  -2   7 685.122 18.8966   1
  -5  -2   7 678.430 18.3585   5
   5   2  -7 709.307 19.0078   3
  -5   2   7 698.021 18.6635   4
  -5  -2   7 668.464 19.3988   4
  -5  -2   7 664.315 19.2856   7
   5   2  -5 1897.55 52.0230   4
  -5  -2   5 1897.34 51.4613   7
  -5   2   5 1943.15 51.4120   6
  -5  -2   5 1968.75 51.8497   4
  -5   2   5 2006.34 51.2182   4
  -5  -2   5 1939.43 51.3344   1
  -5  -2   3 637.050 17.5747   7
  -5   2   3 594.367 17.2685   6
  -5  -2   3 637.448 18.1170   4
   5   2  -3 654.735 18.3011   4
  -5   2   3 594.943 17.4182   4
  -5  -2   3 640.759 17.3311   3
  -5   2   3 642.576 18.0723   3
  -5  -2   3 636.015 17.6633   1
  -5   2   1 173.603 6.16989   4
  -5   2   1 187.157 6.45112   2
  -5   2   1 181.009 6.58977   3
  -5  -2   1 180.500 5.92965   3
  -5   2   1 178.315 5.55528   5
  -5  -2   1 175.491 6.33266   8
  -5  -2   1 180.115 5.92519   7
  -5   2   1 170.824 5.62808   6
  -5  -2   1 182.486 6.74060   4
  -5  -2   1 183.464 6.38483   1
  -5   2  -1 66.3297 3.40247   2
  -5  -2  -1 62.1570 3.68110   4
  -5   2  -1 64.4233 3.64517   3
  -5   2  -1 60.2276 2.55185   5
  -5  -2  -1 62.8383 3.45416   1
  -5  -2  -1 61.0724 3.15934   8
  -5   2  -1 59.4038 2.45890   6
  -5   2  -3 19.9938 2.25947   2
  -5  -2  -3 25.5490 2.85120   4
  -5   2  -3 22.5069 1.77578   5
   5   2   3 25.4002 1.37011   5
  -5  -2  -3 25.8821 2.55011   1
  -5  -2  -3 22.3414 2.25726   8
  -5   2  -5 473.281 13.0918   8
  -5   2  -5 489.292 13.7140   5
   5   2   5 483.028 13.3883   5
  -5   2  -5 475.945 14.8878   1
  -5  -2  -5 500.510 15.0865   4
  -5  -2  -5 503.345 14.0520   8
  -5   2  -5 494.913 14.0866   2
  -5  -2  -5 516.319 14.7704   1
   5  -2   7 702.631 19.4554   5
   5   2   7 699.703 18.8897   5
  -5   2  -7 698.629 19.1186   5
   5   2   7 637.047 20.1716   1
  -5  -2  -7 708.152 20.5095   4
  -5  -2  -7 707.084 19.2040   8
  -5  -2  -7 675.239 19.8991   1
  -5  -2  -7 683.063 18.0218   6
  -5   2  -7 693.690 19.1800   2
   5   2   9 1021.18 28.5436   1
  -5  -2  -9 976.641 27.1302   8
   5  -2   9 1017.61 27.7212   5
   5   2   9 1100.94 27.4285   8
   5   2   9 999.259 27.1598   5
  -5   2  -9 973.782 27.2700   5
  -5   2  -9 950.810 26.9843   2
  -5   2 -11 946.607 26.6154   5
   5   2  11 977.053 26.5764   5
  -5   2 -11 993.469 27.6393   1
  -5   2 -11 858.107 25.8626   2
   5  -2  11 993.645 27.0757   5
   5   2  11 1106.33 26.6967   8
   5   2  11 973.876 27.7786   1
   5  -2  13 35.9750 3.56607   5
  -5   2 -13 27.4757 2.14824   2
  -5   2 -13 27.6528 3.14111   5
  -5   2 -13 34.3587 3.84532   1
   5   2  13 32.6952 4.01109   1
   5   2  13 32.0652 3.10792   5
  -5   2 -15 41.9198 3.81549   5
  -5   2 -15 29.5946 3.95270   1
   5   2  15 41.3853 4.58528   1
   5   2  15 39.4125 3.68448   5
   5  -2  15 42.2728 3.97338   5
   5   2  17 144.215 6.80803   5
   5  -2  17 158.371 7.30608   5
   5   2  17 162.226 7.78304   1
   5   2  19 188.604 8.50494   1
   5   2  19 195.983 7.79033   8
  -5  -2 -19 144.458 4.96206   2
   5   2  19 173.049 7.61769   5
   5  -2  19 156.691 7.69807   5
  -5  -2 -19 165.878 5.49241   7
   5  -2  21 404.742 14.9755   5
   5   2  21 434.526 14.8581   5
   5  -2  23 364.854 14.4799   5
   5   2  23 401.232 14.4144   5
   5   2  25 169.178 8.86699   5
   5  -2  25 167.408 9.22178   5
   5   3 -30 1.66136 7.17117   4
  -5  -3  28 8.49605 4.90192   5
  -5  -3  28 10.4757 2.98615   2
   5   3 -28 11.6747 7.01028   4
  -5   3  28 14.1578 5.06529   5
  -5  -3  26 3.53237 4.49447   5
  -5  -3  26 3.30080 2.89396   2
   5  -3 -26 5.42866 2.85379   4
   5   3 -26 5.27214 6.31192   4
  -5   3  26 6.00038 4.28549   5
  -5  -3  24 4.27585 4.02524   5
  -5  -3  24 2.36574 2.90757   2
   5  -3 -24 3.07250 2.54320   4
   5   3 -24 1.14205 5.67361   4
  -5   3  24-4.89180 4.13147   5
  -5   3  22 2.42969 3.61092   5
  -5  -3  22-1.48462 2.78531   2
  -5   3  22 4.57951 3.66171   7
   5  -3 -22 0.82591 2.15076   4
   5   3 -22 4.12320 5.17831   4
  -5  -3  22 0.36864 3.69784   5
   5   3 -20 1.49943 4.80957   4
   5  -3 -20 3.11226 1.84888   4
  -5   3  20-0.18111 3.37185   7
  -5   3  20 5.16572 2.88169   2
  -5   3  20 0.34070 3.23217   5
  -5   3  20-0.37940 3.32129   6
  -5  -3  20 3.66093 3.27598   5
   5   3 -18 29.6357 4.78119   4
  -5  -3  18 34.5460 3.71763   5
  -5   3  18 39.1040 3.91046   6
  -5   3  18 38.4599 4.02378   7
  -5   3  18 37.5135 3.62928   5
   5  -3 -18 27.9450 2.13909   4
  -5  -3  18 28.7278 4.05362   6
  -5   3  18 30.8334 3.38912   2
  -5   3  16 6.52149 2.54591   2
  -5  -3  16 1.29200 0.74104   1
  -5   3  16 6.16375 3.15346   7
   5  -3 -16 2.99064 1.40576   4
   5   3 -16 1.09743 3.66588   4
  -5   3  16 1.39586 2.70939   5
  -5  -3  16 4.19555 2.55060   5
  -5   3  16 2.28978 2.79264   6
  -5  -3  16 4.35474 3.03525   6
   5   3 -14 19.3902 3.55875   4
   5  -3 -14 14.5736 1.47070   4
  -5  -3  14 18.0926 2.69513   5
  -5   3  14 22.9770 3.11345   6
  -5   3  14 21.2264 2.85934   2
  -5  -3  14 17.9445 1.36196   1
  -5   3  12 8.76558 2.38556   2
   5   3 -12 4.88662 2.83192   4
  -5  -3  12 4.99044 2.10237   5
  -5  -3  12 5.86336 1.28050   1
  -5   3  12 11.9473 2.52504   6
  -5   3  10 0.86463 2.19456   6
   5  -3 -10 1.39584 2.30309   6
   5   3 -10 2.62454 2.44359   4
  -5   3  10-0.50193 2.16058   2
   5  -3 -10 0.62059 2.53221   3
   5   3 -10 1.51167 1.60786   3
  -5  -3  10 3.06161 1.72329   5
  -5  -3  10-0.63727 1.29689   1
  -5  -3   8 11.8089 2.43773   4
   5   3  -8 17.9008 2.76494   4
  -5  -3   8 11.1545 1.61327   1
   5   3  -8 12.7759 1.71945   3
   5  -3  -8 9.03849 2.61885   3
  -5  -3   8 10.1291 2.10828   7
   5   3  -8 10.7971 1.46053   5
  -5   3   8 12.9103 1.32225   4
  -5   3   8 10.8767 2.16578   6
   5  -3  -8 12.6617 2.33173   6
  -5  -3   8 14.3167 1.67076   5
  -5  -3   6 8.06703 1.66401   1
  -5   3   6 7.51740 1.99285   2
  -5  -3   6 7.96587 1.83566   7
   5   3  -6 6.52576 1.11183   5
  -5   3   6 9.82974 1.94445   6
   5  -3  -6 7.29628 1.97189   6
  -5  -3   6 10.9763 2.31866   4
   5   3  -6 9.25456 2.47367   4
  -5   3   6 9.01022 1.44679   4
   5  -3  -6 8.41033 2.38616   3
  -5  -3   4 4.51668 1.64263   1
   5   3  -4 4.14327 0.77350   5
   5  -3  -4 4.85290 1.63042   6
  -5   3   4 5.06098 1.62935   6
  -5  -3   4 2.98663 2.05270   4
  -5   3   4 3.67630 1.46130   4
   5   3  -4 4.16662 2.14136   4
  -5  -3   4 3.13649 1.50571   7
  -5  -3   2 9.25774 1.63716   7
  -5  -3   2 8.17047 2.15204   8
   5  -3  -2 9.18254 1.60230   6
  -5   3   2 8.40010 1.59546   6
  -5  -3   2 7.80408 1.43494   3
  -5   3   2 8.66183 2.13635   3
  -5  -3   2 11.7677 1.94385   1
  -5  -3   2 7.62140 2.24781   4
  -5   3   2 8.22334 1.98126   2
   5  -3   0 62.9141 2.74359   6
  -5  -3   0 62.6438 3.77408   4
  -5   3   0 58.4417 2.70351   6
  -5   3   0 56.2003 2.80363   5
  -5  -3   0 58.6719 3.24796   1
  -5  -3   0 59.1100 3.36211   8
  -5   3   0 65.1107 3.64446   3
  -5   3   0 62.5971 3.25578   2
  -5  -3   0 61.3195 2.75723   7
   5  -3   2 32.7416 1.86004   6
  -5   3  -2 33.2911 2.52240   2
  -5   3  -2 30.6039 2.95354   3
  -5  -3  -2 34.3373 2.70884   1
  -5   3  -2 33.5002 2.21248   5
   5   3   2 29.9401 1.47872   5
  -5  -3  -2 35.7224 2.67422   8
  -5  -3  -2 36.8494 1.98614   7
   5   3   2 36.5541 3.10849   1
  -5  -3  -2 35.3717 3.07333   4
  -5   3  -4 24.9905 2.09924   5
   5   3   4 23.1599 1.61055   5
  -5  -3  -4 27.7749 2.43788   8
   5  -3   4 24.9708 1.45012   6
  -5  -3  -4 22.9728 2.82014   4
  -5   3  -4 27.4052 2.31635   2
  -5   3  -6 10.1569 1.93869   2
   5   3   6 12.3563 1.58961   5
  -5  -3  -6 13.9707 2.74246   4
  -5  -3  -6 11.4851 2.14624   8
  -5   3  -6 10.6975 1.99294   5
   5  -3   6 12.4917 0.96660   6
  -5   3  -8 8.62979 1.87660   2
   5   3   8 10.2238 1.89659   5
  -5   3  -8 7.49411 2.13295   5
  -5  -3  -8 7.07196 2.89805   4
  -5  -3  -8 8.82486 1.22376   6
   5  -3   8 8.74181 2.41586   5
  -5  -3  -8 9.96428 2.20143   8
  -5   3 -10 4.62432 1.77811   2
   5  -3  10 6.74840 2.65173   5
  -5  -3 -10 4.36763 1.19096   6
  -5   3 -10 4.01401 2.16221   5
   5   3  10 3.76427 1.97179   5
  -5   3 -10 4.78055 2.70564   1
   5   3  10 6.70331 3.14738   1
   5   3  12 36.6494 4.13567   1
   5  -3  12 30.5305 3.55732   5
   5   3  12 27.4356 2.92559   5
  -5   3 -12 29.5059 3.12450   5
  -5   3 -12 29.1699 3.76735   1
  -5  -3 -12 28.1330 1.84021   6
   5   3  14 44.9804 3.61449   5
   5   3  14 43.3813 4.33553   1
  -5   3 -14 41.8878 3.62984   5
   5  -3  14 42.8079 4.02748   5
  -5   3 -14 50.5161 4.51230   1
   5   3  14 59.2116 4.42307   8
   5   3  16 0.55272 3.77580   8
   5   3  16-0.62069 3.68058   1
  -5   3 -16 5.05183 3.30968   1
   5   3  16-2.09079 2.94907   5
  -5   3 -16 1.99762 3.12718   5
   5  -3  16-1.08732 3.32843   5
  -5  -3 -16-0.26083 1.31035   7
   5  -3  18 0.23928 0.97486   6
   5   3  18 3.81526 4.28307   8
   5   3  18-0.65592 3.74844   1
   5  -3  18 3.37041 3.66839   5
  -5   3 -18 0.33951 3.36653   5
   5   3  18 0.50018 3.44064   5
  -5  -3 -18 1.68727 1.49198   7
   5   3  20 20.2684 5.15159   8
   5  -3  20 15.6778 4.55381   5
   5   3  20 14.2598 3.95162   5
   5  -3  20 11.3564 1.43791   6
  -5  -3 -20 10.8098 1.84396   7
   5  -3  22 21.2025 1.84624   6
   5   3  22 28.6263 4.72807   5
   5  -3  22 26.1812 5.19912   5
   5   3  22 37.2066 6.02159   8
   5   3  24 2.91734 4.60025   5
   5  -3  24 5.47718 5.20374   5
   5   4 -29 356.753 16.6495   4
   5   4 -27 130.016 10.0649   4
  -5  -4  27 109.777 5.58031   2
  -5  -4  27 129.753 7.67082   5
  -5   4  27 134.894 7.84457   5
   5  -4 -25 56.3586 3.09630   4
   5   4 -25 56.9938 8.01506   4
  -5   4  25 67.2770 5.65805   5
  -5  -4  25 77.9883 6.00154   5
  -5  -4  25 67.8860 4.42134   2
   5  -4 -23 1.84027 1.75165   4
   5   4 -23 8.53197 5.96864   4
  -5  -4  23 2.17190 3.80237   5
  -5   4  23 0.78775 3.79259   7
  -5   4  23 7.28186 3.98635   5
   5   4 -21-1.67609 5.42803   4
   5  -4 -21 2.73869 1.47179   4
  -5   4  21 0.37450 3.53996   5
  -5  -4  21 1.25845 3.43824   5
   5   4 -21-4.82029 3.73822   7
  -5   4  21 0.37921 3.69177   7
   5   4 -19 0.96971 3.22911   7
  -5   4  19 2.37091 3.26999   7
   5   4 -19-0.29543 4.55743   4
   5  -4 -19-0.59697 1.05286   4
  -5   4  19 1.88047 3.25434   5
  -5  -4  19 0.41227 3.52392   6
  -5   4  19-0.72727 3.13916   6
  -5  -4  19 3.24119 3.17957   5
   5   4 -17 30.6974 4.90557   4
  -5   4  17 43.8319 3.73231   2
  -5   4  17 38.9843 4.03544   7
  -5   4  17 31.1354 3.70521   6
  -5  -4  17 32.6314 3.67244   5
  -5   4  15 517.520 15.5170   6
   5   4 -15 480.927 16.4935   4
  -5   4  15 494.324 15.1492   2
  -5   4  15 530.603 15.8971   7
   5   4 -15 475.175 14.7930   5
  -5  -4  15 490.931 14.9944   5
  -5   4  13 571.255 16.1996   2
   5   4 -13 531.541 17.1922   4
  -5   4  13 535.345 16.1841   6
  -5  -4  13 509.093 15.6512   5
  -5   4  11 1918.58 50.2536   6
   5   4 -11 1800.53 50.9501   4
  -5   4  11 1911.13 50.2307   2
  -5  -4  11 1824.22 49.5523   5
   5   4 -11 1846.52 50.2859   7
   5  -4 -11 1947.26 50.7452   6
   5   4 -11 1855.31 49.1863   3
   5   4  -9 3403.67 85.4168   3
  -5   4   9 3219.61 86.3701   6
   5   4  -9 3239.75 87.2175   4
   5   4  -9 3238.72 85.5813   5
  -5  -4   9 3234.99 85.8107   5
   5  -4  -9 3335.02 86.8232   6
   5   4  -7 4088.84 108.074   5
   5   4  -7 4028.68 109.799   4
  -5   4   7 4271.14 107.738   4
  -5  -4   7 4121.40 109.326   4
  -5   4   7 4174.76 108.960   6
   5  -4  -7 4207.43 109.279   6
  -5  -4   5 4216.06 114.252   4
  -5   4   5 4500.68 114.085   2
  -5   4   5 4435.50 113.021   4
   5   4  -5 4349.10 112.795   5
  -5  -4   5 4440.56 114.332   8
  -5   4   5 4418.65 113.712   6
   5  -4  -5 4520.55 114.001   6
   5  -4  -3 3291.15 84.4761   6
  -5   4   3 3200.85 84.6929   2
  -5  -4   3 3196.44 85.0814   4
   5   4  -3 3214.77 83.3979   5
  -5  -4   3 3267.21 84.9878   8
  -5  -4   3 3129.84 84.1031   7
  -5   4   3 3217.32 84.2476   6
  -5   4   3 3405.45 85.2383   3
   5   4  -1 2142.33 56.6299   5
  -5   4   1 2275.34 58.4718   3
  -5  -4   1 2151.14 56.9545   3
  -5  -4   1 2141.35 57.1673   7
  -5  -4   1 2174.77 58.4060   4
  -5   4   1 2180.91 57.8579   2
   5   4  -1 2285.14 58.1101   1
   5  -4  -1 2252.11 57.5279   6
  -5  -4   1 2226.23 58.1263   8
  -5   4  -1 1329.67 35.3665   5
  -5   4  -1 1357.04 36.3118   3
  -5  -4  -1 1275.13 34.7842   7
  -5  -4  -1 1315.66 36.3171   4
  -5   4  -1 1297.08 35.6028   2
   5   4   1 1392.97 36.1075   1
   5  -4   1 1342.18 35.1041   6
  -5  -4  -1 1304.75 35.8712   8
  -5   4  -3 231.917 7.41870   5
  -5  -4  -3 225.322 7.72224   8
  -5   4  -3 229.924 8.25262   3
  -5  -4  -3 214.990 6.54321   7
  -5  -4  -3 244.348 8.40387   4
   5   4   3 231.672 8.14852   1
   5  -4   3 229.047 6.83166   6
  -5   4  -3 213.620 7.40546   2
  -5   4  -5 42.1324 2.79740   2
  -5  -4  -5 48.1268 3.17907   8
  -5   4  -5 36.9373 1.43480   8
  -5   4  -5 40.9741 2.78130   5
  -5  -4  -5 48.4780 3.64054   4
  -5  -4  -5 41.0414 1.74198   7
   5  -4   5 40.4818 2.01358   6
   5   4   5 39.3922 3.57799   1
  -5  -4  -7 3.41856 2.27217   8
   5   4   7 3.03550 1.66177   5
   5   4   7 5.27038 2.38304   8
   5  -4   7 3.41624 1.08550   6
  -5  -4  -7 4.22018 1.44386   6
  -5   4  -7 1.97724 2.82676   1
  -5   4  -7 6.15208 1.88836   2
  -5   4  -7 2.77866 2.10167   5
  -5  -4  -7 4.54808 0.80295   7
  -5   4  -9 26.4883 3.47464   1
  -5   4  -9 22.8841 2.78723   5
  -5  -4  -9 26.4875 1.93714   6
   5  -4   9 20.7703 1.43191   6
   5   4   9 26.7718 3.20824   8
   5  -4   9 22.3126 3.07568   5
   5   4   9 24.6972 2.39873   5
  -5  -4  -9 24.1994 2.81384   8
  -5  -4 -11 43.6586 2.38705   6
   5  -4  11 34.6413 1.80524   6
   5  -4  11 41.4504 4.02752   5
   5   4  11 43.3726 3.13211   5
  -5   4 -11 43.9092 3.41061   5
  -5   4 -11 41.4742 3.98868   1
   5   4  11 34.9596 3.95259   1
   5   4  11 55.1290 4.18175   8
  -5  -4 -13 45.2535 4.56728   4
   5   4  13 31.2581 3.24813   5
  -5   4 -13 39.5412 3.61370   5
   5  -4  13 29.1198 3.87683   5
   5  -4  13 29.9973 1.69951   6
   5   4  13 34.5810 4.15741   8
  -5  -4 -13 30.4888 2.31330   6
  -5   4 -13 28.2958 3.86991   1
   5   4  13 35.6444 4.13501   1
  -5   4 -15 547.617 16.7189   1
   5  -4  15 530.158 16.6641   5
   5   4  15 542.988 15.9420   5
   5   4  15 537.230 16.9680   1
  -5  -4 -15 551.101 14.8551   6
  -5  -4 -15 582.950 17.5589   4
   5  -4  15 477.538 13.9810   6
  -5   4 -15 524.605 16.0887   5
   5   4  15 605.266 17.5585   8
   5  -4  17 742.388 22.2527   5
   5   4  17 824.949 21.7914   5
   5   4  17 778.174 22.6523   1
  -5  -4 -17 852.076 23.3932   4
   5   4  17 802.712 23.3692   8
  -5   4 -17 772.902 22.0752   1
  -5   4 -17 781.239 21.7845   5
  -5   4 -19 1273.69 32.6549   5
  -5   4 -19 1252.91 32.7455   1
   5   4  19 1314.58 32.7220   5
   5  -4  19 1230.35 33.2786   5
   5  -4  21 908.714 25.4597   6
   5  -4  21 1110.23 29.4089   5
   5   4  21 918.602 29.9050   8
   5   4  21 1177.36 28.8080   5
   5  -4  23 1066.77 31.5065   5
   5   4  23 1142.64 31.0165   5
   5   4  25 906.986 27.5368   5
   5   5 -28 74.3575 8.95317   4
  -5   5  26 1.40693 4.65024   5
   5   5 -26-10.8112 7.67503   4
  -5  -5  26 1.17148 4.75852   5
  -5  -5  26 2.26253 3.14796   2
   5   5 -24 4.19582 6.07843   4
  -5   5  24 2.84647 4.24140   5
  -5   5  24 8.07618 4.18055   7
  -5  -5  24 3.47296 4.31547   5
  -5   5  22 97.6127 6.14220   5
   5   5 -22 93.6153 8.30210   4
  -5  -5  22 85.3272 6.08884   5
  -5   5  22 93.5830 6.09144   7
   5   5 -20 40.2926 6.15264   4
  -5  -5  20 45.9779 4.65872   5
  -5   5  20 45.5426 4.37309   6
   5   5 -20 42.5087 4.79673   7
  -5   5  20 47.0100 4.66810   7
  -5   5  20 45.9891 4.55733   5
  -5   5  18 71.8033 4.85375   6
  -5  -5  18 63.6602 4.87112   5
   5   5 -18 75.6531 4.77201   5
  -5   5  18 72.2031 5.21876   7
   5  -5 -18 72.1552 5.52824   6
   5   5 -18 99.2609 6.93848   4
  -5   5  16 34.5884 3.96624   7
  -5  -5  16 31.1677 3.63505   5
  -5   5  16 31.5441 3.65650   6
   5   5 -16 31.6501 3.32384   5
   5   5 -16 30.4377 4.93337   4
   5   5 -14 109.029 5.84865   7
   5   5 -14 107.470 6.66258   4
  -5  -5  14 112.074 5.28147   5
  -5   5  14 126.283 5.66855   6
   5   5 -14 113.168 5.05611   5
  -5   5  12 959.418 25.6293   2
   5   5 -12 866.692 25.6056   7
   5  -5 -12 854.239 25.9325   6
   5   5 -12 870.923 26.5855   4
  -5   5  12 950.653 25.6653   6
  -5  -5  12 885.103 25.1410   5
   5   5 -10 1257.40 32.5340   3
  -5   5  10 1209.67 33.9587   2
   5   5 -10 1201.00 34.9618   4
  -5   5  10 1310.88 34.1085   6
   5  -5 -10 1236.22 34.3960   6
  -5  -5  10 1209.85 33.4755   5
   5   5 -10 1180.38 33.9839   7
   5  -5  -8 1310.95 34.9916   6
   5   5  -8 1251.28 35.6123   4
   5   5  -8 1235.60 33.7754   5
  -5  -5   8 1307.88 35.1115   8
   5   5  -8 1240.90 34.5599   7
  -5   5   8 1276.44 34.5608   6
   5   5  -6 2999.04 80.5228   5
  -5  -5   6 3117.95 81.8643   8
  -5   5   6 3098.51 80.1227   4
  -5   5   6 3220.44 81.7030   2
  -5   5   6 3123.55 81.3166   6
  -5  -5   6 3025.43 81.8478   4
   5  -5  -6 3176.23 81.7078   6
  -5  -5   4 2217.01 59.7031   8
  -5  -5   4 2231.51 59.9145   4
  -5   5   4 2355.17 59.6627   2
  -5   5   4 2251.60 59.1721   6
   5  -5  -4 2335.95 59.5156   6
   5   5  -4 2150.54 58.3817   5
  -5  -5   2 1399.13 37.9290   3
  -5   5   2 1502.86 39.9939   3
  -5  -5   2 1508.93 39.7721   8
   5  -5  -2 1515.13 39.2343   6
  -5   5   2 1516.40 39.4998   2
   5   5  -2 1539.84 39.4434   1
  -5  -5   2 1524.39 40.0386   4
   5   5  -2 1410.61 38.3171   5
  -5   5   0 473.201 14.2436   5
  -5   5   0 481.538 14.9805   3
  -5  -5   0 496.066 14.7281   8
   5   5   0 513.970 15.4834   4
  -5   5   0 488.476 14.4102   2
   5   5   0 496.253 14.6155   1
   5  -5   0 474.821 13.9353   6
  -5  -5   0 465.758 14.9046   4
   5   5   2 211.703 7.86145   1
  -5   5  -2 221.021 7.48747   5
  -5   5  -2 227.411 8.28668   3
  -5  -5  -2 226.922 8.35745   4
  -5  -5  -2 222.635 7.79822   8
  -5   5  -2 221.174 7.51899   2
   5  -5   2 209.412 6.94601   6
   5  -5   4 4.78993 1.49216   6
   5   5   4 4.06016 2.59507   8
  -5   5  -4 8.29956 2.06500   2
  -5   5  -4 3.57145 1.08934   8
  -5  -5  -4 0.91341 2.33564   8
  -5   5  -4 4.34753 2.21531   5
   5   5   4 2.69457 2.66142   1
  -5   5  -4 0.31702 2.60508   3
   5   5   6 38.0000 3.42012   8
  -5  -5  -6 34.9924 3.15292   8
   5  -5   6 28.8403 2.11065   6
  -5   5  -6 32.8841 2.98708   5
   5   5   6 38.0265 3.61831   1
  -5   5  -8 220.551 8.68483   1
   5   5   8 248.111 8.63895   8
  -5  -5  -8 236.747 8.25547   8
  -5  -5  -8 236.174 7.23707   6
   5  -5   8 197.655 6.83330   6
  -5   5  -8 239.044 8.14817   5
   5  -5  10 29.8427 2.22578   6
  -5  -5 -10 36.3184 3.43368   8
  -5   5 -10 40.9610 3.47399   5
  -5   5 -10 37.9046 3.91536   1
   5   5  10 38.1697 2.99655   5
  -5  -5 -10 40.6331 2.58310   6
   5   5  10 45.7190 4.23795   8
  -5  -5 -10 36.3727 3.92326   4
   5  -5  12 65.5126 4.98639   5
  -5   5 -12 80.8807 4.71008   5
   5   5  12 79.0434 5.40640   8
  -5   5 -12 67.5325 4.91482   1
   5   5  12 74.0314 5.29600   1
  -5  -5 -12 75.8549 5.34482   4
  -5  -5 -12 78.7193 3.61852   6
   5   5  12 76.5082 4.19609   5
  -5  -5 -14-0.21767 3.84668   4
   5   5  14-0.68706 3.99271   8
   5   5  14-3.77138 3.96090   1
  -5   5 -14 0.37060 3.32243   1
  -5  -5 -14-0.94218 2.12913   6
   5  -5  14 0.58287 3.64284   5
  -5   5 -14 2.51767 3.11395   5
   5   5  14-0.41590 2.76675   5
   5  -5  16 177.339 8.60847   5
   5   5  16 214.964 8.00913   5
  -5   5 -16 197.343 8.05182   5
  -5   5 -16 203.725 8.60471   1
   5   5  16 215.189 9.24353   1
   5  -5  16 175.072 6.13706   6
  -5  -5 -16 209.858 6.91661   6
  -5  -5 -16 217.501 9.29966   4
   5   5  16 206.851 9.76428   8
   5   5  18 413.965 12.8260   5
  -5   5 -18 381.313 12.9837   1
  -5   5 -18 377.885 12.8574   5
  -5  -5 -18 428.127 14.2384   4
   5   5  18 343.556 14.3062   8
   5  -5  18 343.654 10.5769   6
   5  -5  18 365.664 13.4830   5
  -5   5 -20 661.022 19.5913   1
   5  -5  20 606.860 17.2301   6
   5  -5  20 633.022 20.3039   5
   5  -5  22 677.679 19.7466   5
   5   5  22 782.069 19.2983   5
   5   5  24 675.964 21.4795   5
  -5  -6  27-0.26653 3.26531   2
  -5  -6  27-0.75202 5.08598   5
   5   6 -27 1.57528 6.94087   4
   5   6 -25-1.90550 6.68991   4
  -5   6  25 0.61712 4.32390   7
  -5   6  25-3.78728 4.78357   5
  -5  -6  25-5.61687 5.08833   5
   5   6 -23 7.24307 6.21979   4
  -5   6  23 10.2370 4.25362   7
  -5   6  23 4.85392 4.27046   5
  -5  -6  23 3.69657 4.28325   5
   5   6 -21 4.72884 5.53160   4
  -5   6  21 5.88892 3.84948   7
  -5  -6  21 5.41076 4.12546   5
   5   6 -21 4.74178 3.69897   5
  -5  -6  19 7.80793 3.73885   5
   5   6 -19 3.13297 3.50182   5
  -5   6  19 12.5725 3.95433   7
  -5   6  19 9.41500 3.60497   6
   5   6 -19 8.35494 5.07877   4
   5  -6 -19 11.7803 4.15809   6
   5   6 -17 0.61661 3.72435   7
  -5   6  17 4.56529 3.40728   7
   5   6 -17 6.59430 3.11211   5
  -5   6  17 6.66855 3.17766   6
   5   6 -17-0.28317 4.55673   4
  -5  -6  17-0.16391 3.24836   5
   5   6 -15 81.7606 5.52625   7
   5   6 -15 98.1459 6.64644   4
   5   6 -15 91.1181 4.80358   5
  -5   6  15 100.652 5.35914   6
  -5  -6  15 83.2041 5.09350   5
   5   6 -13 0.71061 3.62838   4
  -5  -6  13 2.23025 2.69300   5
   5   6 -13 2.10804 2.96431   7
  -5   6  13-0.30915 2.79301   6
   5   6 -13-1.32910 2.40890   5
   5   6 -11 3.17180 1.13872   3
  -5   6  11 0.86585 2.61855   6
   5   6 -11 1.91771 2.82510   7
   5   6 -11 3.47294 3.27805   4
   5  -6 -11 4.70040 2.87324   6
   5  -6  -9 4.42647 2.57512   2
   5  -6  -9 4.28910 3.02718   3
  -5  -6   9 5.16177 2.80746   8
  -5   6   9 6.77808 2.46252   6
   5   6  -9 6.60181 2.61955   7
   5   6  -9 4.28555 3.18921   4
   5  -6  -9 3.34312 2.59738   6
  -5   6   7 18.9064 2.77632   6
   5  -6  -7 19.4427 3.03414   2
   5  -6  -7 18.4837 3.02359   3
  -5  -6   7 21.3547 3.18407   8
   5  -6  -7 21.4571 2.98156   6
   5   6  -7 15.7847 2.62876   7
   5   6  -7 19.4972 2.20056   5
   5  -6  -5 15.0265 2.69526   2
   5   6  -5 11.0051 2.22327   1
   5  -6  -5 12.0966 2.99560   3
   5   6  -5 11.2667 1.89426   5
   5  -6  -5 11.9754 2.59890   6
  -5  -6   5 13.0507 2.86915   4
  -5  -6   5 15.1700 2.80419   8
  -5  -6   3 1.32484 2.36843   8
   5   6  -3 1.19634 1.57899   5
   5  -6  -3-1.79882 2.08790   6
  -5  -6   3 2.15092 2.45992   4
   5   6  -3 1.55312 2.12165   1
   5  -6  -1 2.66470 2.34757   2
  -5   6   1 3.13103 2.71594   3
  -5  -6   1 3.84928 0.93987   3
  -5  -6   1 4.23507 2.69717   8
   5   6  -1 2.45663 1.75554   5
   5  -6  -1 5.91233 2.00323   6
   5   6  -1 6.07857 2.87780   4
  -5  -6   1 4.55058 2.69188   4
   5   6  -1 1.24417 2.30404   1
   5  -6   1 24.3189 2.84500   2
  -5   6  -1 19.2127 3.16505   3
   5  -6   1 19.1037 2.26960   6
  -5   6  -1 23.0003 2.83117   5
   5   6   1 23.8835 3.07710   1
  -5  -6  -1 17.7605 3.06913   4
   5   6   1 19.2569 3.33025   4
  -5  -6  -1 22.1371 2.90339   8
   5  -6   3 7.21040 2.37365   2
  -5   6  -3 10.3381 1.48802   8
  -5  -6  -3 7.62804 2.61706   8
   5   6   3 6.26293 2.74822   1
  -5   6  -3 8.19686 2.47338   5
   5  -6   3 9.70373 1.95916   6
   5  -6   5 1.70902 1.74298   6
   5   6   5 1.85397 2.98717   1
  -5  -6  -5 5.21639 2.76240   8
  -5   6  -5 0.76728 2.50173   5
  -5   6  -5 3.11545 1.09985   8
   5   6   5 2.62606 2.87006   8
   5  -6   7 17.1091 2.23787   6
  -5  -6  -7 22.6610 3.20033   8
   5   6   7 19.7372 3.53946   1
   5   6   7 21.6102 3.51126   8
  -5   6  -7 20.7712 2.90862   5
  -5  -6  -9 1.46310 2.06752   6
   5  -6   9 0.73336 1.94132   6
  -5  -6  -9-2.62844 3.20509   4
   5   6   9-1.14093 3.38285   8
  -5   6  -9 2.14933 2.78074   5
  -5  -6  -9 4.51843 2.95833   8
  -5   6 -11-1.86934 3.32557   1
  -5   6 -11 1.22156 3.01540   5
  -5  -6 -11 3.70297 3.36032   4
   5   6  11-0.21273 3.77944   8
  -5  -6 -11 1.58243 2.15785   6
   5   6  13 2.39067 4.29301   8
   5   6  13 4.69012 2.84821   5
  -5   6 -13 0.64558 3.09147   5
  -5  -6 -13 6.59122 2.28862   6
  -5  -6 -13 3.70152 3.69306   4
  -5   6 -13 3.19070 3.41423   1
   5   6  13-0.21890 4.26781   1
   5   6  15 46.0480 4.10169   5
   5  -6  15 40.7099 4.94243   5
   5   6  15 55.0869 5.83232   8
  -5   6 -15 39.0532 4.30500   5
  -5  -6 -15 40.7247 3.30198   6
   5   6  15 38.8484 5.09851   1
  -5   6 -15 43.2984 4.69790   1
  -5  -6 -15 43.1429 4.81498   4
  -5   6 -17 4.21413 3.97345   1
   5   6  17 16.9495 5.53231   8
  -5  -6 -17 10.7105 4.27055   4
  -5   6 -17 9.28704 3.94761   5
   5   6  17 11.0540 3.66601   5
   5  -6  17 11.1366 4.54166   5
  -5  -6 -17 15.0644 2.76886   6
   5   6  19 3.34893 5.65115   8
   5   6  19 2.79027 3.84640   5
  -5   6 -19 6.70429 4.10506   1
   5  -6  19-9.14198 5.20774   5
  -5  -6 -19 5.80283 2.77845   6
   5  -6  19-0.79135 2.27440   6
   5   6  21-1.44267 6.45827   8
   5  -6  21 4.68909 5.07210   5
   5   6  21-2.85499 4.35029   5
   5   6  23 10.8329 6.70651   8
   5  -6  23-1.37589 5.43415   5
   5   6  23-0.22118 4.68388   5
  -5  -7  26 378.153 14.9154   5
  -5   7  26 415.840 14.3703   7
   5   7 -26 420.016 17.2181   4
  -5   7  24 956.421 28.5044   7
  -5   7  24 995.311 29.1879   5
  -5  -7  24 892.666 28.8279   5
  -5   7  22 988.249 29.6149   7
  -5  -7  22 983.149 29.9694   5
   5   7 -22 1022.50 29.6558   5
   5  -7 -22 1024.08 30.6930   6
  -5  -7  20 1351.06 39.0831   5
   5   7 -20 1471.58 41.3643   4
   5   7 -20 1333.11 38.5319   5
   5  -7 -20 1391.30 39.7767   6
  -5   7  20 1418.37 39.1106   7
  -5   7  18 992.480 28.4308   6
  -5  -7  18 940.148 28.3635   5
   5   7 -18 999.119 30.3926   4
   5   7 -18 958.084 27.9399   5
  -5   7  18 1048.89 28.7814   7
   5   7 -18 946.116 29.0988   7
  -5  -7  16 976.765 28.4833   8
  -5  -7  16 914.028 27.9728   5
   5   7 -16 990.575 29.8586   4
   5   7 -16 976.112 28.7579   7
  -5   7  16 1024.35 28.1608   6
   5   7 -16 964.759 27.5841   5
  -5   7  14 741.816 22.1535   6
   5   7 -14 767.044 21.7262   5
   5   7 -14 746.646 22.7707   7
   5   7 -14 784.992 23.8927   4
   5  -7 -14 718.849 22.9677   3
   5  -7 -12 138.151 6.78780   2
   5  -7 -12 153.327 7.48351   3
   5  -7 -12 169.316 7.34578   6
   5   7 -12 159.327 8.06425   4
   5   7 -12 155.995 6.31634   5
   5   7 -12 153.566 7.26943   7
  -5   7  12 167.235 6.85895   6
   5   7 -10 43.8681 3.30365   5
   5  -7 -10 50.8945 4.16132   6
   5   7 -10 44.4483 4.01453   7
   5  -7 -10 42.7608 3.89775   2
  -5   7  10 48.2432 3.76822   6
   5  -7 -10 38.2157 4.28313   3
   5  -7  -8 12.1333 3.28770   3
   5   7  -8 14.0541 2.94393   7
  -5  -7   8 10.7540 3.35084   8
   5  -7  -8 13.4789 3.08774   6
  -5   7   8 18.1465 2.85220   6
   5  -7  -8 12.2750 3.08930   2
   5  -7  -6 4.04992 2.56278   2
   5  -7  -6 4.04401 2.84839   3
   5   7  -6 3.05315 2.41409   7
   5   7  -6 6.43526 2.14280   1
  -5  -7   6 6.91340 2.95017   8
  -5   7   6 4.77335 1.12833   4
   5  -7  -6 5.57861 2.55193   6
   5   7  -4 2.74268 2.18942   1
   5  -7  -4 3.41623 2.85696   3
   5   7  -4 1.22195 1.97055   5
  -5  -7   4 4.82620 2.96371   8
  -5  -7   4 8.19877 2.88391   4
   5   7  -4 4.74109 3.13655   4
   5  -7  -4 5.53252 2.50888   6
   5   7  -2 5.94613 2.48317   1
  -5  -7   2 7.50380 2.84469   8
   5  -7  -2 8.41869 2.33805   6
  -5  -7   2 6.72425 2.85302   4
   5   7  -2 8.76419 3.34110   4
   5   7  -2 5.62160 2.05518   5
  -5   7   0 635.424 18.7371   5
  -5  -7   0 644.444 18.9537   8
  -5   7   0 638.909 17.7072   8
   5   7   0 649.729 19.7815   4
   5  -7   0 607.671 18.3172   6
   5  -7   0 625.549 18.8454   2
   5   7   0 652.728 18.8344   1
  -5   7  -2 681.708 20.2705   5
   5   7   2 734.191 20.7509   1
  -5   7  -2 686.998 19.0537   8
  -5  -7  -2 706.642 20.5410   8
   5   7   2 703.651 21.2836   4
   5  -7   2 716.660 20.4671   2
   5  -7   2 670.468 19.8054   6
  -5   7  -4 1240.31 33.0748   8
  -5  -7  -4 1259.48 34.8278   8
   5  -7   4 1218.53 34.0520   6
   5   7   4 1290.43 35.2723   8
  -5   7  -4 1231.48 34.5587   5
   5  -7   4 1263.69 34.6614   2
   5   7   4 1323.07 35.3799   1
  -5  -7  -6 2629.74 69.1910   8
   5   7   6 2813.32 70.0244   1
   5  -7   6 2543.73 68.3510   6
  -5   7  -6 2514.58 66.9278   8
   5   7   6 2670.93 69.6903   8
  -5   7  -6 2571.91 68.8596   5
  -5  -7  -6 2776.22 69.7457   4
   5  -7   6 2628.74 68.8854   2
  -5  -7  -8 2056.14 55.2210   8
  -5   7  -8 1998.94 54.9516   5
   5   7   8 2147.96 55.9514   8
  -5  -7  -8 2070.88 55.6213   4
   5  -7   8 1993.94 54.3932   6
  -5  -7  -8 2006.31 54.3422   6
   5   7   8 2102.17 56.1344   1
  -5  -7 -10 2108.96 58.7697   8
   5   7  10 2220.74 59.9182   1
  -5  -7 -10 2190.79 59.3108   4
   5   7  10 2253.64 59.7942   8
  -5  -7 -10 2185.68 57.9319   6
  -5   7 -10 2152.34 58.6618   5
  -5  -7 -12 1237.41 33.5805   6
  -5  -7 -12 1244.34 35.1601   4
  -5   7 -12 1220.38 34.4699   5
   5   7  12 1275.79 35.7837   8
  -5   7 -12 1175.91 34.7562   1
  -5   7 -14 741.145 23.3572   1
  -5  -7 -14 830.713 24.0028   4
   5   7  14 775.319 22.8023   5
  -5  -7 -14 813.202 22.3042   6
   5   7  14 820.080 24.9052   8
  -5   7 -14 736.316 23.1001   5
  -5   7 -16 244.612 10.3471   5
   5   7  16 267.672 10.1130   5
  -5   7 -16 260.151 10.4934   1
  -5  -7 -16 294.006 9.58510   6
   5   7  16 303.419 12.5628   8
  -5  -7 -16 295.970 11.2020   4
  -5   7 -18 39.8250 4.89435   1
  -5  -7 -18 42.3611 3.80025   6
   5   7  18 40.7650 6.49697   8
   5   7  18 31.1781 4.40541   5
   5  -7  18 30.3734 5.50702   5
   5  -7  20 31.1282 5.98424   5
   5   7  20 39.2810 6.98139   8
  -5   7 -20 43.2163 5.09040   1
  -5  -7 -20 32.7161 3.81843   6
   5   7  20 38.8581 4.88100   5
   5  -7  22 8.23039 5.86016   5
   5   7  22 7.65821 4.69766   5
  -5   8  25 769.102 22.5908   7
  -5  -8  25 736.261 23.0823   8
   5   8 -23 1210.74 35.3696   4
  -5   8  23 1127.68 32.5437   7
  -5  -8  23 1085.57 33.1535   5
   5  -8 -23 1131.24 33.6680   6
  -5  -8  23 1089.65 32.8558   8
  -5  -8  21 1211.94 35.2278   8
   5   8 -21 1283.99 37.3304   4
  -5   8  21 1251.60 35.0092   7
  -5  -8  21 1172.91 35.2984   5
   5  -8 -21 1253.82 35.9793   6
   5   8 -21 1177.57 34.6466   5
  -5  -8  19 1383.69 39.3887   8
   5   8 -19 1437.69 41.2119   4
  -5  -8  19 1302.95 39.2310   5
  -5   8  19 1468.35 39.4110   7
   5  -8 -19 1384.78 39.9334   6
   5   8 -19 1376.86 38.7397   5
   5   8 -17 1117.11 33.0704   7
   5   8 -17 1112.44 31.5775   5
  -5  -8  17 1070.21 32.1954   8
  -5   8  17 1167.33 32.1324   6
   5   8 -17 1131.12 33.9357   4
  -5   8  15 750.821 22.5963   6
   5   8 -15 779.084 22.2560   5
   5   8 -15 761.867 23.5666   7
   5  -8 -15 751.014 22.7867   2
  -5  -8  15 764.301 23.0526   8
   5  -8 -15 725.642 23.2277   3
   5   8 -15 772.900 24.3081   4
  -5   8  13 435.379 13.6161   6
  -5  -8  13 394.881 13.9724   8
   5   8 -13 414.284 13.1217   5
   5  -8 -13 415.588 13.9217   2
   5  -8 -13 404.204 14.2517   3
   5  -8 -13 406.665 14.1142   6
   5   8 -13 410.458 14.4074   7
   5   8 -13 408.557 15.1312   4
   5   8 -11 146.317 6.24528   5
   5   8 -11 151.529 7.39360   7
   5  -8 -11 151.747 7.52418   3
   5  -8 -11 141.898 7.05509   2
   5  -8 -11 154.353 7.24514   6
   5  -8  -9 32.2509 4.17519   3
   5   8  -9 26.3530 3.83672   7
   5   8  -9 26.2940 3.06218   5
   5  -8  -9 29.0922 3.79835   6
   5  -8  -9 27.3956 3.88980   2
   5  -8  -7 18.6342 3.45435   2
   5   8  -7 14.3851 2.34339   1
  -5  -8   7 13.1590 3.47946   8
   5   8  -7 16.8171 2.63958   5
   5   8  -7 20.6360 3.41440   7
   5  -8  -7 12.2137 3.50095   3
   5  -8  -7 18.4876 3.25365   6
   5   8  -5 9.11229 3.67406   4
  -5  -8   5 1.57751 3.00264   4
   5  -8  -5 4.30611 3.10397   2
   5   8  -5 4.09867 2.26300   1
  -5  -8   5 3.31737 3.00798   8
   5  -8  -5 5.19958 2.70345   6
   5   8  -5 1.95854 2.73191   7
   5  -8  -5 6.26413 3.31458   3
  -5  -8   3 29.4977 3.88028   4
   5   8  -3 31.9734 4.23579   4
   5  -8  -3 38.2619 3.43943   6
   5   8  -3 33.3584 3.26566   1
  -5  -8   3 40.6458 3.86114   8
   5   8  -1 168.020 7.14964   1
   5  -8  -1 166.683 7.32945   2
  -5   8   1 176.102 6.24088   8
  -5  -8   1 180.573 7.50023   8
   5  -8  -1 177.518 6.97123   6
   5   8  -1 168.104 7.87456   4
  -5   8  -1 534.453 16.4861   5
   5   8   1 561.425 16.8685   1
  -5   8  -1 524.769 15.1994   8
  -5  -8  -1 535.316 16.7028   8
   5  -8   1 540.509 16.6664   2
   5  -8   1 521.075 16.0711   6
   5   8   1 547.351 17.4654   4
  -5   8  -3 1241.37 34.8458   5
   5   8   3 1376.43 35.9359   1
  -5  -8  -3 1229.34 35.2926   4
  -5   8  -3 1244.59 33.4644   8
  -5  -8  -3 1229.23 35.0735   8
   5   8   3 1257.46 35.5724   8
   5  -8   3 1277.57 35.1248   2
   5  -8   3 1239.43 34.5424   6
   5   8   3 1249.01 35.8519   4
  -5   8  -5 2534.97 69.5170   5
  -5   8  -5 2606.66 67.8611   8
  -5  -8  -5 2583.95 69.7743   8
  -5   8  -5 2672.69 70.1335   3
   5  -8   5 2602.68 69.6325   2
   5   8   5 2778.42 70.8024   1
  -5  -8  -5 2634.18 70.0250   4
   5   8   5 2635.96 70.3213   8
   5  -8   5 2492.48 69.1385   6
   5  -8   7 1841.85 50.8189   6
  -5   8  -7 1849.76 51.1100   5
  -5   8  -7 1882.05 51.7662   3
   5  -8   7 1872.63 51.0883   2
   5   8   7 2013.80 52.7400   1
  -5  -8  -7 1902.50 51.6893   4
   5   8   7 1924.69 52.0553   8
  -5  -8  -7 1868.94 51.4531   8
  -5  -8  -9 2443.02 67.0622   6
   5  -8   9 2401.85 67.2697   6
   5   8   9 2719.33 69.4734   1
  -5   8  -9 2476.43 67.6734   5
  -5   8  -9 2563.49 68.4741   3
  -5  -8  -9 2609.00 68.3366   4
   5   8   9 2631.96 68.8819   8
   5  -8   9 2572.07 67.5043   2
  -5  -8  -9 2502.01 67.9689   8
  -5   8 -11 2117.79 60.3359   1
   5   8  11 2266.39 61.3372   8
   5   8  11 2322.20 61.8450   1
  -5  -8 -11 2250.62 60.5513   4
  -5   8 -11 2134.27 59.9979   5
  -5  -8 -11 2276.33 59.3979   6
   5   8  13 952.828 28.2611   8
  -5  -8 -13 943.499 27.2748   4
  -5   8 -13 884.889 26.7400   5
  -5  -8 -13 931.031 25.9485   6
  -5   8 -13 886.923 26.9727   1
  -5   8 -15 713.510 22.6081   1
  -5   8 -15 698.533 22.4941   5
  -5  -8 -15 769.258 23.1547   4
   5   8  15 727.787 22.2431   5
  -5  -8 -15 790.914 21.8185   6
   5   8  15 813.195 24.6262   8
  -5  -8 -17 252.057 8.99599   6
   5   8  17 233.976 9.46983   5
  -5   8 -17 207.398 9.58643   1
   5   8  17 269.293 11.9980   8
  -5   8 -19 92.4254 6.39028   1
   5   8  19 93.8174 6.30903   5
  -5  -8 -19 99.8552 5.52730   6
  -5   8 -21 13.0599 4.53465   1
   5   8  21 15.8050 4.79926   5
  -5   9  26 27.2282 5.14040   7
  -5  -9  24 7.57792 5.06303   8
  -5   9  24 3.31147 4.52148   7
  -5  -9  24 6.54785 5.46474   5
   5   9 -22 8.05038 5.92652   4
  -5  -9  22 8.83441 5.00376   8
  -5   9  22 14.8113 4.67027   7
  -5  -9  20 2.26231 4.56207   8
   5   9 -20-2.60849 5.58211   4
   5  -9 -20-5.34216 4.57935   6
  -5   9  20 2.52037 4.35122   7
   5   9 -20 5.31055 4.13771   5
  -5  -9  18 31.3870 4.84162   8
   5   9 -18 31.5535 6.24462   4
   5   9 -18 32.5190 4.50966   5
  -5   9  18 39.5306 5.02589   7
   5  -9 -18 33.9027 5.27517   3
   5  -9 -16 1.71906 4.29316   3
  -5  -9  16 2.11845 4.15635   8
   5   9 -16-0.59941 4.89909   4
   5   9 -16-2.07500 3.57184   5
   5  -9 -16 0.42498 3.86393   2
   5   9 -16 1.90566 4.82375   7
   5  -9 -14 2.59513 3.92807   3
  -5  -9  14-1.45080 3.89055   8
   5   9 -14-1.43588 4.89534   4
   5   9 -14-2.65152 4.91202   7
   5  -9 -14-0.42273 3.81911   2
   5   9 -14 2.88644 3.36068   5
   5  -9 -12 6.22823 4.10687   3
   5   9 -12 6.01302 4.44827   7
  -5  -9  12 8.69167 3.84696   8
   5  -9 -12 6.22314 3.72637   6
   5   9 -12 3.95625 3.22928   5
   5  -9 -12 8.21809 3.87852   2
   5   9 -10 10.8499 4.43718   7
   5  -9 -10 8.17110 3.78460   2
   5   9 -10 9.41455 3.03407   5
   5  -9 -10 12.3449 3.61645   6
   5  -9 -10 9.13414 3.87633   3
   5  -9  -8 9.61595 3.41599   6
   5  -9  -8 6.68424 3.44447   2
   5  -9  -8 3.87293 3.63364   3
   5   9  -8 17.6174 4.19711   7
   5   9  -8 12.1820 2.91105   5
   5   9  -8 10.2582 4.16676   4
   5   9  -8 8.88649 2.22140   1
  -5   9   6 15.2447 1.48325   4
   5   9  -6 14.3303 4.17369   4
   5  -9  -6 18.9822 3.87290   2
   5  -9  -6 13.4315 3.82037   3
   5   9  -6 19.2610 3.01938   5
   5   9  -6 19.6334 3.69456   7
   5  -9  -6 21.6894 3.52585   6
   5   9  -6 15.1518 2.64311   1
   5   9  -4 23.3945 4.34281   4
  -5  -9   4 23.1285 3.91373   8
   5   9  -4 22.1125 3.25087   1
  -5   9   4 26.4802 3.16851   8
   5   9  -4 19.2096 3.24396   7
   5   9  -4 24.4559 3.10144   5
   5  -9  -4 23.5357 3.37681   6
   5  -9  -4 21.6469 3.74429   3
   5  -9  -2 0.63912 3.72463   2
  -5   9   2 3.36314 2.48878   8
   5   9  -2 6.64010 3.20877   1
   5   9  -2-0.46017 3.44869   4
   5   9  -2 1.85814 2.63261   5
  -5  -9   2 0.18424 3.23443   8
   5  -9  -2 0.67789 2.90591   6
   5  -9   0 0.32542 2.81322   6
   5  -9   0 0.83554 3.50405   2
  -5  -9   0-2.21013 3.33641   8
  -5   9   0 0.30361 2.18650   8
   5   9   0 0.91090 3.43196   4
  -5   9   0-1.58418 3.40066   5
   5   9   0 1.20927 2.13353   7
   5   9   0 3.62004 3.43826   1
   5   9   2 15.2408 4.25633   1
   5  -9   2 13.2911 3.85181   2
  -5   9  -2 12.3112 3.58618   3
  -5   9  -2 11.1877 3.47830   5
   5  -9   2 12.9207 3.11619   6
   5   9   2 8.77905 3.89486   4
  -5  -9  -2 15.2620 3.60282   4
  -5  -9  -2 16.4374 3.57104   8
  -5   9  -2 12.4621 2.32024   8
   5   9   2 9.18507 3.90426   8
   5   9   4 8.08454 4.39101   1
   5  -9   4 2.69218 3.43076   2
  -5   9  -4 12.5419 3.75758   3
  -5   9  -4 14.3966 3.58103   5
   5  -9   4 5.84643 2.97046   6
  -5  -9  -4 5.25748 3.48794   4
  -5  -9  -4 4.70158 3.42512   8
  -5   9  -4 8.41167 2.08745   8
   5   9   4 5.28207 3.97543   8
   5   9   6 4.55536 4.73775   1
  -5  -9  -6 3.08326 3.48519   4
   5  -9   6 7.24239 3.08612   6
  -5  -9  -6 3.29922 3.61147   8
  -5   9  -6 7.71559 3.30677   5
   5  -9   6 11.7781 3.53468   2
  -5   9  -6 5.40675 1.82038   8
   5   9   6 1.76291 3.91786   8
  -5   9  -6 7.27944 3.76980   3
   5  -9   8 62.2168 4.78661   6
  -5  -9  -8 70.5665 4.54564   6
   5  -9   8 66.2771 4.92706   2
   5   9   8 71.1736 6.89338   1
   5   9   8 77.3946 5.96113   8
  -5   9  -8 61.4340 4.97860   5
  -5  -9  -8 63.3537 5.24674   8
  -5  -9  -8 65.2950 5.14982   4
  -5   9  -8 72.5329 5.53292   3
   5  -9  10 15.9618 3.67964   2
  -5   9 -10 11.8097 3.75648   5
  -5   9 -10 15.7283 4.32196   3
  -5  -9 -10 15.6080 3.28282   6
  -5  -9 -10 17.5041 3.99623   4
   5   9  10 13.4486 5.59688   1
   5   9  10 15.4104 4.76927   8
  -5   9 -12 0.78453 3.86223   5
  -5   9 -12 2.69281 4.10774   3
  -5  -9 -12 6.76660 3.17720   6
   5   9  12 8.02422 5.56336   1
  -5   9 -12 2.11549 3.88712   1
   5   9  12 5.04432 4.87148   8
  -5  -9 -12 6.50634 3.84217   4
  -5  -9 -14 16.4876 4.33862   4
  -5  -9 -14 20.3182 3.60303   6
  -5   9 -14 13.3470 4.28521   5
  -5   9 -14 15.9997 4.32859   1
   5   9  14 19.9390 5.53311   8
  -5  -9 -16-2.36843 3.68136   6
  -5   9 -16 1.46179 4.09717   1
  -5   9 -18 0.84500 4.48995   1
  -5  -9 -18-3.09359 3.68971   6
   5   9  18 2.45715 4.27495   5
   5   9  20 3.49849 4.38413   5
  -5   9 -20 7.32673 4.70310   1
  -5   9 -22 2.78144 4.41404   1
  -5  10  25 9.99616 4.68001   7
  -5  10  23 20.3176 4.77231   7
  -5  10  21 107.563 6.99149   7
  -5 -10  21 94.5710 7.01911   8
   5  10 -19 63.5071 2.61233   3
   5 -10 -19 85.6589 6.82927   3
   5 -10 -19 75.9477 6.73003   6
   5  10 -19 85.0286 7.62828   4
  -5 -10  19 73.2540 6.33432   8
  -5  10  19 73.7491 6.03276   7
   5  10 -17 24.1549 4.48153   5
   5 -10 -17 30.8701 5.35900   3
   5  10 -17 30.4721 5.96783   4
  -5 -10  17 28.0691 5.01414   8
   5  10 -15 0.62432 5.42720   7
   5  10 -15 1.06650 3.72872   5
   5 -10 -15-0.99885 4.32347   3
  -5 -10  15 0.43811 4.31177   8
   5 -10 -15-0.46410 4.17682   2
   5  10 -13 181.025 7.84056   5
   5  10 -13 189.940 10.3191   7
  -5 -10  13 178.783 8.52880   8
   5 -10 -13 195.724 8.99080   2
   5 -10 -13 162.272 8.75628   3
   5 -10 -13 188.191 8.91218   6
   5  10 -11 318.671 11.2343   5
  -5 -10  11 313.698 11.9725   8
   5  10 -11 339.648 13.6026   7
   5 -10 -11 352.562 12.6140   2
   5 -10 -11 338.269 12.4365   6
   5 -10 -11 321.498 12.5022   3
   5  10  -9 584.619 17.7239   1
  -5  10   9 662.682 19.3427   8
   5  10  -9 655.358 19.1862   5
  -5 -10   9 587.230 19.8687   8
   5 -10  -9 698.316 20.5064   6
   5  10  -9 717.230 21.4684   7
   5 -10  -9 691.481 20.8263   2
   5  10  -9 636.648 20.9337   4
   5 -10  -9 683.660 20.5374   3
   5  10  -7 789.628 23.1543   5
   5 -10  -7 815.631 24.4668   3
  -5  10   7 805.755 23.2388   8
   5  10  -7 723.658 22.3021   1
   5  10  -7 824.612 25.1908   4
   5  10  -7 880.432 24.9474   7
   5 -10  -7 890.029 25.1749   2
   5 -10  -7 845.719 24.3882   6
   5 -10  -5 521.770 16.6377   3
   5  10  -5 547.522 16.4773   7
   5  10  -5 512.710 15.5227   5
  -5  10   5 482.361 13.8598   4
   5  10  -5 500.798 17.1572   4
   5 -10  -5 516.484 16.2976   6
   5  10  -5 485.097 15.2340   1
  -5  10   5 505.275 15.3138   8
   5  10  -3 637.080 19.7466   1
  -5  10   3 645.837 19.0717   8
  -5 -10   3 633.152 20.2341   8
   5  10  -3 638.136 21.0079   4
   5  10  -3 633.631 19.2698   5
   5 -10  -3 668.030 20.1781   6
   5  10  -3 731.553 19.8178   7
   5  10  -1 596.884 18.1222   5
  -5 -10   1 597.108 18.8533   8
  -5  10   1 586.772 17.4601   8
   5 -10  -1 692.708 20.3749   2
   5  10  -1 583.159 19.4621   4
   5  10  -1 606.533 19.0344   1
   5 -10  -1 607.424 18.6993   6
  -5 -10   1 580.126 18.8262   4
   5  10   1 52.6069 5.35288   4
  -5  10  -1 64.2071 5.08264   5
   5  10   1 49.9053 3.17694   7
   5 -10   1 60.4774 5.66299   2
  -5 -10  -1 45.0784 4.71144   4
  -5  10  -1 45.4647 3.48148   8
  -5 -10  -1 49.2687 4.85308   8
   5 -10   1 48.8368 4.53889   6
   5  10   1 58.9041 5.79001   1
   5  10   3 9.16237 5.05524   1
  -5 -10  -3 1.00579 3.76720   8
  -5  10  -3 0.58807 3.73605   3
   5 -10   3-1.68286 4.18561   2
  -5 -10  -3-0.38450 3.41111   4
   5  10   3 1.94212 3.89962   4
   5 -10   3 1.65973 3.22844   6
  -5  10  -3 8.93649 3.75833   5
  -5  10  -3-0.28798 2.28757   8
   5  10   3-2.23068 4.05128   8
   5  10   5 15.1319 5.62904   1
  -5  10  -5 20.5433 3.96378   5
  -5 -10  -5 11.0011 3.75572   4
   5 -10   5 13.0910 3.58550   6
   5 -10   5 20.3705 4.39496   2
  -5  10  -5 16.5252 4.14848   3
  -5  10  -5 12.8784 2.44420   8
   5  10   5 18.0122 4.31640   8
  -5 -10  -5 15.7437 4.14831   8
  -5  10  -7 104.320 6.16889   5
   5 -10   7 117.795 6.67421   2
   5  10   7 113.940 8.69716   1
  -5  10  -7 116.752 6.49407   3
  -5 -10  -7 99.0888 6.30968   4
   5  10   7 110.854 7.00301   8
   5 -10   7 97.6151 6.13152   6
  -5 -10  -7 105.087 6.49801   8
  -5 -10  -9 171.334 8.34463   8
  -5  10  -9 178.761 8.20064   5
   5  10   9 227.650 11.6362   1
  -5  10  -9 190.820 8.62178   3
   5  10   9 187.486 9.11664   8
   5 -10   9 183.726 8.30387   2
  -5 -10  -9 184.804 7.74488   6
   5 -10   9 168.735 8.18145   6
  -5 -10  -9 191.971 8.42053   4
  -5 -10 -11 85.9580 5.96461   4
   5  10  11 93.0514 6.95395   8
  -5  10 -11 91.2370 6.39270   3
  -5 -10 -11 94.4961 5.51287   6
  -5  10 -11 88.5181 6.00287   5
   5 -10  11 80.3100 5.57042   2
   5 -10  13 5.43973 3.65386   2
  -5  10 -13 10.9512 4.44746   1
  -5 -10 -13 8.26279 4.16515   4
  -5 -10 -13 5.21353 3.40310   6
  -5 -10 -15 33.0159 4.38394   6
  -5  10 -15 23.9351 4.82318   1
  -5  10 -17 129.052 7.59010   1
  -5 -10 -17 145.943 7.07223   6
   5  10  19 244.059 10.5448   5
  -5  10 -19 253.638 10.5832   1
  -5  10 -21 353.590 13.1783   1
  -5  11  24 9.12946 4.63850   7
  -5  11  22 15.4423 4.95064   7
  -5  11  20-7.22692 4.80428   7
  -5 -11  20-1.41766 5.03716   8
   5 -11 -18 64.2935 6.35559   3
  -5 -11  18 45.2625 5.88551   8
   5  11 -18 48.1281 6.81659   4
   5  11 -16 42.1870 4.90558   5
   5 -11 -16 28.6750 5.45217   3
  -5 -11  16 30.4157 5.24476   8
   5  11 -14 334.596 11.8988   5
   5 -11 -14 316.666 12.8384   3
  -5 -11  14 335.055 12.6068   8
   5 -11 -14 333.749 13.1208   6
  -5 -11  12 692.799 21.8205   8
   5  11 -12 704.008 21.0548   5
   5 -11 -12 710.402 22.2661   3
   5  11 -12 731.895 24.2134   7
   5 -11 -12 744.321 22.4625   6
  -5  11  12 670.542 21.0945   8
   5  11 -12 638.935 22.7451   4
   5  11 -10 1345.33 37.6415   5
   5 -11 -10 1371.81 38.9142   3
   5  11 -10 1368.12 40.4512   7
   5 -11 -10 1412.55 38.9605   6
   5 -11 -10 1409.53 39.5828   2
  -5  11  10 1313.08 37.6394   8
  -5 -11  10 1302.49 38.3022   8
   5  11 -10 1332.90 39.5527   4
   5  11  -8 1487.02 43.4767   4
   5 -11  -8 1697.14 44.1657   2
   5  11  -8 1520.33 41.5078   5
   5 -11  -8 1574.77 42.7728   3
   5  11  -8 1339.74 40.1677   1
   5 -11  -8 1622.19 42.8373   6
  -5  11   8 1528.11 41.5145   8
  -5 -11   8 1461.90 42.1995   8
   5  11  -8 1703.18 44.4171   7
   5  11  -6 1919.60 47.2350   7
   5 -11  -6 1776.44 46.4013   3
   5  11  -6 1578.66 44.4017   1
   5 -11  -6 1843.00 46.3483   6
   5 -11  -6 1960.69 48.2752   2
   5  11  -6 1702.49 47.0579   4
  -5  11   6 1480.70 42.9257   4
   5  11  -6 1736.46 45.1768   5
  -5  11   6 1726.91 45.0218   8
   5  11  -4 1910.95 51.2540   5
  -5  11   4 1884.17 50.8813   8
  -5  11   4 1839.68 49.6883   4
   5  11  -4 1885.79 53.0259   4
   5 -11  -4 1958.62 52.1827   6
   5  11  -4 1786.80 51.2487   1
   5  11  -4 2059.22 52.2303   7
   5  11  -2 1245.62 35.2275   5
   5  11  -2 1195.30 36.6737   4
  -5 -11   2 1243.66 36.0224   8
  -5  11   2 1226.74 34.5878   8
   5 -11  -2 1278.61 36.0394   6
   5  11  -2 1320.72 35.2012   7
   5  11  -2 1189.24 35.9113   1
  -5  11   0 928.645 26.1119   8
  -5 -11   0 901.090 27.5278   8
   5  11   0 925.531 28.5279   1
   5 -11   0 950.982 27.5569   6
  -5 -11   0 878.348 27.3903   4
   5  11   0 910.750 26.8034   5
  -5  11   0 983.283 27.8105   5
   5  11   0 913.692 28.2876   4
   5 -11   2 239.852 10.3968   2
  -5  11  -2 209.386 6.72292   8
  -5 -11  -2 214.789 8.51806   8
  -5  11  -2 222.183 8.54728   5
   5  11   2 209.930 9.13737   4
   5 -11   2 195.494 8.36457   6
   5  11   2 196.249 10.1734   1
  -5 -11  -2 207.894 8.41740   4
   5 -11   4 109.482 7.59995   2
   5 -11   4 91.4910 6.05659   6
  -5  11  -4 84.5118 5.92271   5
  -5  11  -4 93.3537 5.95713   3
  -5 -11  -4 99.4888 6.50450   8
   5  11   4 82.2486 6.38283   4
  -5 -11  -4 86.3572 5.95801   4
   5  11   4 85.9021 6.55572   8
  -5  11  -4 94.6398 4.59735   8
   5  11   4 88.8449 8.47485   1
   5  11   6 12.3109 6.75674   1
   5 -11   6 12.3843 4.76160   2
  -5  11  -6 6.24924 3.94434   3
  -5 -11  -6 8.38830 3.89081   4
  -5  11  -6 8.53861 2.53644   8
   5  11   6 6.42703 4.40316   8
  -5 -11  -6 9.22217 4.14732   8
   5 -11   6 14.2780 4.10780   6
  -5  11  -6 4.34439 4.12179   5
   5  11   8-3.21201 6.56321   1
   5 -11   8 3.84337 4.08365   6
  -5 -11  -8-0.91135 3.54915   6
   5 -11   8 9.98865 4.43250   2
  -5 -11  -8-1.02818 3.99523   4
  -5  11  -8-5.86342 4.12000   3
  -5 -11  -8 6.09334 4.23660   8
  -5  11  -8 5.55727 4.05162   5
   5 -11  10 2.98535 4.02195   2
  -5 -11 -10 3.53496 4.03095   4
  -5 -11 -10 1.65299 3.73043   6
   5 -11  10-1.93913 4.06859   6
  -5 -11 -12 12.3187 3.92383   6
   5 -11  12 8.15618 3.93284   2
  -5  11 -14 113.624 7.05653   1
   5 -11  14 87.9455 5.93527   2
  -5 -11 -14 113.120 6.30488   6
  -5 -11 -16 218.473 9.06822   6
  -5  11 -16 217.475 9.70947   1
  -5  11 -18 523.153 17.3841   1
  -5  11 -20 843.806 25.5217   1
  -5  12  21 4.15480 4.73403   7
  -5  12  19 2.43922 4.49497   7
  -5 -12  17 7.24522 4.92336   8
   5 -12 -15 12.7376 4.97452   3
  -5 -12  15 10.8033 5.09206   8
  -5 -12  13-3.90767 4.72516   8
   5 -12 -13 0.26270 4.71652   3
   5  12 -13 7.09862 4.18744   5
   5 -12 -13 3.03874 4.69582   6
   5  12 -13 3.51000 5.38465   4
   5  12 -11 4.06274 5.29754   4
  -5 -12  11 6.39058 4.64116   8
   5 -12 -11 4.85593 4.51150   3
   5 -12 -11 0.52823 4.43158   6
   5  12 -11 6.52839 6.00749   7
   5  12 -11 2.62785 3.87094   5
   5  12  -9 36.4579 7.01941   7
   5  12  -9 66.6901 6.68395   4
   5  12  -9 52.4097 3.52157   1
   5  12  -9 80.4013 5.42671   5
  -5  12   9 53.3191 5.05891   8
  -5 -12   9 67.0861 6.03095   8
   5 -12  -9 76.9014 6.14589   6
   5 -12  -9 74.7801 6.12229   3
   5  12  -7 4.60617 2.98776   1
   5 -12  -7 4.60994 4.08383   6
   5  12  -7 1.07606 3.77113   5
  -5  12   7 8.28551 3.71021   8
  -5 -12   7 4.77947 4.47174   8
   5  12  -7 3.20568 5.55149   7
   5 -12  -7 3.15192 4.36004   3
   5  12  -7 7.18203 5.03616   4
   5  12  -5 64.3714 5.01447   5
   5  12  -5 56.6293 4.86515   1
   5  12  -5 51.5222 6.08033   7
  -5  12   5 52.0810 3.06006   4
   5 -12  -5 59.0631 5.36236   6
   5  12  -5 53.7676 6.34322   4
  -5  12   5 64.5531 4.71469   8
  -5  12   3 36.8028 3.10528   4
   5  12  -3 39.5595 4.43189   5
   5  12  -3 34.5199 4.88423   7
   5 -12  -3 35.4727 4.75075   6
   5  12  -3 35.5456 5.05467   1
  -5  12   3 38.1511 3.87826   8
   5  12  -3 35.7329 5.51717   4
   5 -12  -1 4.78644 4.12471   6
   5 -12  -1 4.36743 6.37828   2
  -5  12   1 1.61689 4.30086   5
   5  12  -1 4.22969 3.81841   5
   5  12  -1 0.76754 3.36497   7
   5  12  -1 3.55901 5.02918   1
  -5  12   1 6.00298 2.70256   4
   5  12  -1 3.30663 4.56813   4
  -5 -12   1 2.90058 4.13949   8
  -5  12   1 3.76171 3.15091   8
   5 -12   1 7.33266 5.94467   2
  -5  12  -1 1.14085 4.45442   5
  -5  12  -1 6.32791 3.11405   8
  -5 -12  -1 3.52708 3.99723   4
   5  12   1 11.2157 4.87011   4
   5  12   1 9.69257 5.69903   1
  -5 -12  -1 3.17585 4.24533   8
   5 -12   1 3.92005 4.17945   6
   5 -12   3 5.00671 4.06450   6
   5 -12   3 6.48161 5.73709   2
  -5 -12  -3-0.99837 1.40901   3
  -5  12  -3-0.48751 2.98840   8
  -5 -12  -3 0.41285 3.92515   4
   5  12   3 4.60463 4.55712   4
   5  12   3 1.94725 6.40574   1
  -5  12  -3-1.31515 4.17748   5
  -5 -12  -3 6.05200 4.36945   8
   5  12   5-0.43292 6.84053   1
   5 -12   5 3.25541 5.32969   2
  -5 -12  -5-0.41634 1.96767   3
  -5  12  -5 5.09612 4.22881   3
  -5 -12  -5-0.82807 3.89065   4
  -5 -12  -5-0.92721 4.33063   8
   5 -12   5 0.68880 4.10594   6
  -5  12  -5-1.61478 2.72613   8
   5 -12   7-0.28859 5.10677   2
  -5 -12  -7-2.85694 4.41599   8
   5 -12   7-0.23005 4.33902   6
  -5 -12  -7-1.98179 4.04143   6
   5 -12   9 5.33276 4.82903   2
  -5 -12  -9 0.98554 3.85938   6
   5 -12   9 2.31375 4.34890   6
   5 -12  11 10.5565 4.64480   2
  -5 -12 -11 6.58487 4.05998   6
   5 -12  11 1.62170 4.66496   6
   5 -12  13 7.59826 4.34421   2
  -5 -12 -13 6.55758 4.20391   6
  -5 -12 -15 9.31563 4.27423   6
  -5  12 -15 10.6813 4.78749   1
   5 -12  15 9.60495 4.10111   2
  -5  12 -17-0.87789 4.62141   1
  -5  12 -19 5.19579 4.89576   1
  -5  13  20 38.5270 5.64170   7
  -5 -13  14 2.64023 5.12540   8
  -5 -13  12 47.4656 5.90176   8
   5 -13 -12 55.2722 6.29153   3
   5 -13 -12 70.6704 6.58148   6
   5  13 -12 65.4068 7.33494   4
   5  13 -10 197.123 8.42869   5
   5 -13 -10 215.548 9.57134   3
   5 -13 -10 222.647 9.73425   6
  -5 -13  10 204.573 9.43782   8
   5  13 -10 201.687 10.6472   4
   5  13 -10 156.299 6.12466   1
   5  13  -8 411.310 13.7577   5
   5  13  -8 459.907 16.1570   4
   5 -13  -8 471.824 15.2394   6
  -5 -13   8 437.653 14.6407   8
   5 -13  -8 434.085 14.8273   3
  -5 -13   6 462.895 15.9975   8
  -5  13   6 458.511 14.7269   8
   5 -13  -6 490.755 16.2569   6
   5  13  -6 481.907 17.1712   4
   5  13  -6 423.961 14.4379   1
   5  13  -6 392.948 16.8073   7
   5  13  -6 450.946 15.0244   5
   5  13  -4 480.264 15.2680   5
  -5  13   4 465.580 14.7277   8
   5 -13  -4 501.131 16.4472   6
  -5  13   4 440.791 13.3542   4
   5  13  -4 433.312 15.4575   1
   5  13  -4 451.899 16.4563   7
   5  13  -4 453.461 16.9610   4
   5  13  -2 229.413 9.46523   5
   5  13  -2 234.070 10.8483   1
  -5  13   2 239.633 8.95899   8
   5 -13  -2 244.290 10.4312   6
  -5  13   2 224.682 8.07520   4
   5  13  -2 228.131 10.9128   4
   5  13  -2 229.812 9.64921   7
   5  13   0 45.0961 6.83827   1
  -5  13   0 47.2398 4.40683   8
   5  13   0 54.7043 4.35918   7
   5 -13   0 53.4004 5.74574   6
   5  13   0 53.5582 5.21991   5
   5  13   0 57.2919 6.35983   4
  -5  13   0 48.6622 3.99627   4
  -5 -13   0 55.1468 5.88054   8
   5  13   2 2.90684 5.04023   4
   5  13   2 4.83931 6.65388   1
   5 -13   2 5.19885 4.46222   6
  -5 -13  -2 4.16884 4.82733   8
  -5  13  -2-0.55552 3.30261   8
   5  13   4 14.8745 4.98772   4
   5  13   4 11.0016 7.46347   1
  -5 -13  -4 7.07287 4.69428   8
   5 -13   4 9.12636 4.48880   6
  -5  13  -4 13.0848 3.57067   8
   5 -13   6 61.0893 6.05364   6
  -5 -13  -6 62.9744 6.43237   8
   5 -13   8 131.386 7.96346   6
  -5 -13  -8 140.536 7.52954   6
   5 -13  10 55.7224 6.10888   6
  -5 -13 -10 55.8296 5.44710   6
  -5 -13 -12 61.8714 5.64391   6
   5 -13  12 40.1378 5.97508   6
   5 -13  14 6.25560 5.01039   6
  -5 -13 -14 2.16303 4.34138   6
  -5  13 -14 7.75985 4.91573   1
  -5  13 -16 32.8555 5.63061   1
   5 -14  -9 25.3336 5.52070   6
  -5 -14   9 19.9241 5.39631   8
   5 -14  -9 26.5124 5.45177   3
  -5 -14   7 61.4442 6.42151   8
   5  14  -7 67.8937 7.26826   4
   5  14  -7 71.3414 5.96053   5
   5 -14  -7 82.5729 6.73332   6
   5  14  -7 63.2925 4.84999   1
  -5  14   5 65.2302 5.29626   8
  -5 -14   5 73.5463 6.56358   8
   5  14  -5 59.8483 5.78709   5
   5  14  -5 69.1119 5.77131   1
   5 -14  -5 75.9975 6.52731   6
   5  14  -5 44.1256 6.82265   7
   5  14  -5 64.3294 7.31519   4
   5  14  -3 10.4528 5.52254   4
   5  14  -3 14.7175 5.46071   1
   5 -14  -3 12.1599 5.02070   6
  -5  14   3 8.58394 3.93308   8
   5  14  -3 11.4966 4.50815   5
   5  14  -3 14.0638 5.09826   7
   5  14  -1 4.01194 5.31407   4
  -5  14   1 8.47490 3.26018   4
   5 -14  -1-2.12800 4.86210   6
   5  14  -1-1.90705 5.84560   1
   5  14  -1 2.52843 4.50389   5
  -5  14   1 0.16062 3.76297   8
   5  14  -1 6.10533 3.82323   7
   5  14   1 69.9789 7.21466   4
   5  14   1 65.8010 5.98328   5
  -5  14  -1 83.1506 5.33791   8
  -5 -14  -1 74.3419 6.62449   8
   5  14   1 70.2906 4.56247   7
  -5  14  -1 66.8896 4.84863   4
   5 -14   1 80.3508 6.78060   6
   5  14   1 50.7786 8.04226   1
   5  14   3 287.756 12.9763   4
  -5 -14  -3 304.499 12.6673   8
  -5  14  -3 310.366 10.9369   4
   5 -14   3 324.030 12.7336   6
   5 -14   5 506.921 17.7880   6
   5 -14   7 678.583 22.5007   6
  -5 -14  -7 709.596 21.9326   6
  -5 -14  -9 588.875 18.7835   6
   5 -14   9 549.063 19.2646   6
  -5 -14 -11 593.835 18.9378   6
   5 -14  11 543.507 19.3440   6
  -5 -14 -13 444.490 15.4642   6
   5 -14  13 433.134 16.1468   6
  -5  14 -15 60.1320 6.48086   1
   5  15  -6-0.64343 6.11022   7
   5  15  -4 1.37290 4.89911   1
   5 -15  -4-5.22114 5.22098   6
   5  15  -4 4.22584 5.15371   7
   5 -15  -2-1.13954 5.17403   6
   5  15  -2 5.74155 5.74149   1
   5 -15   0 0.28279 5.15534   6
   5  15   0-3.30625 6.04249   4
   5 -15   2 13.7139 5.52328   6
   5  15   2 11.7128 5.90907   4
   5 -15   4-0.27867 5.21879   6
  -5  15  -4 2.25423 3.94238   4
   5 -15   6 15.1549 5.64581   6
  -5  15  -6 21.8599 4.74088   4
   5 -15   8 18.1991 5.60282   6
   5 -15  10 9.84763 5.48739   6
   5 -15  12 15.6849 5.61149   6
   6   0 -28 11.0583 5.05218   4
  -6   0  28 16.6795 3.66596   2
  -6   0  28 12.2199 4.89105   5
   6   0 -26 12.8105 4.60976   4
  -6   0  26 12.1975 4.79733   5
  -6   0  26 13.4940 3.66109   2
  -6   0  24 60.6067 4.65218   2
   6   0 -24 60.6249 5.35529   4
  -6   0  24 72.3562 5.54054   5
  -6   0  22 366.967 12.3852   2
   6   0 -22 385.073 12.9235   4
  -6   0  22 383.630 12.8454   5
  -6   0  20 614.484 18.8193   2
  -6   0  20 638.730 19.7735   6
   6   0 -20 634.075 18.9444   4
  -6   0  20 643.833 19.0485   5
  -6   0  18 1708.14 46.5594   2
  -6   0  18 1733.85 46.3426   5
  -6   0  18 1734.51 47.2205   6
   6   0 -18 1677.68 46.2171   4
  -6   0  16 2902.66 76.2074   2
  -6   0  16 2839.35 76.4452   7
  -6   0  16 2845.84 75.5584   5
  -6   0  16 2922.12 76.5656   6
   6   0 -16 2832.22 75.6243   4
  -6   0  14 3414.15 91.4357   2
  -6   0  14 3532.06 91.6887   6
   6   0 -14 3440.29 90.8066   4
  -6   0  14 3512.96 90.6165   5
  -6   0  14 3396.64 91.5319   7
  -6   0  12 4350.99 114.767   7
   6   0 -12 4290.74 114.141   4
  -6   0  12 4396.72 113.739   5
  -6   0  12 4433.73 114.895   6
   6   0 -12 4424.67 114.763   3
  -6   0  10 2739.78 72.0953   7
  -6   0  10 2706.32 70.7362   5
   6   0 -10 2654.58 71.4172   4
  -6   0  10 2775.07 71.9834   6
  -6   0   8 3460.64 90.0554   7
  -6   0   8 3450.94 89.8345   6
  -6   0   8 3395.58 88.5333   5
   6   0  -8 3379.39 89.5833   4
  -6   0   8 3444.39 89.4477   4
  -6   0   6 1116.19 30.7505   6
  -6   0   6 1117.71 29.4501   5
  -6   0   6 1179.84 30.9139   4
  -6   0   4 540.162 15.6422   4
  -6   0   4 520.211 15.1467   6
  -6   0   2 319.162 10.1364   4
  -6   0   2 307.165 9.91065   3
  -6   0   2 307.608 9.21880   6
  -6   0   2 304.112 10.2000   1
  -6   0   0-1.22972 2.31573   1
  -6   0   0-0.58987 1.20768   6
  -6   0   0 2.24140 2.15521   4
  -6   0   0 1.17234 2.00988   3
  -6   0  -2 11.0272 2.59397   4
  -6   0  -2 12.0402 2.58979   1
  -6   0  -2 10.2666 2.21585   3
  -6   0  -2 7.96172 1.76380   8
  -6   0  -2 10.5626 1.20751   6
  -6   0  -4 34.5738 2.36053   8
  -6   0  -4 36.4731 3.48617   4
  -6   0  -4 27.7262 3.20775   1
  -6   0  -6 316.317 9.30869   8
  -6   0  -6 337.418 10.9071   1
   6   0   6 301.865 9.35845   5
  -6   0  -8 665.295 18.2292   8
   6   0   8 670.934 18.7577   5
  -6   0  -8 671.421 20.1666   1
   6   0  10 1799.37 48.0482   5
  -6   0 -12 2642.09 70.7291   2
   6   0  12 2757.92 71.2188   5
  -6   0 -14 2295.85 61.2402   2
   6   0  14 2385.81 62.2308   5
  -6   0 -16 2254.78 61.0686   2
   6   0  16 2539.04 62.8318   5
  -6   0 -18 2339.10 62.7486   2
   6   0  18 2747.42 65.3900   5
   6   0  20 1328.85 37.5138   5
   6   0  22 545.390 17.9484   5
   6   0  24 226.228 10.3784   5
   6   1 -29 3.38384 6.18480   4
  -6   1  27 6.37934 4.59326   5
  -6  -1  27 0.42046 3.37240   2
   6  -1 -27 3.79942 3.65498   4
   6   1 -27 4.73375 5.68437   4
  -6  -1  27 3.10225 4.65342   5
  -6   1  25 3.02866 4.08439   5
  -6  -1  25 1.64414 3.32906   2
  -6   1  25 1.96024 3.26386   2
   6  -1 -25 0.76391 3.32758   4
   6   1 -25 3.00578 5.21394   4
  -6  -1  25 0.81889 4.29883   5
  -6   1  23 11.8435 3.89467   5
  -6  -1  23 8.59929 3.93420   5
  -6   1  23 10.8815 3.38557   2
  -6  -1  23 10.3814 3.36127   2
   6  -1 -23 10.8919 3.21557   4
   6   1 -23 8.29039 4.86844   4
  -6   1  21 39.6488 3.96343   2
  -6  -1  21 41.8921 4.04120   2
  -6  -1  21 41.1923 4.76956   6
  -6   1  21 39.5128 4.71648   6
  -6   1  21 45.2531 4.27722   5
  -6  -1  21 41.6778 4.31428   5
   6  -1 -21 34.2221 3.51519   4
   6   1 -21 42.6433 4.97161   4
  -6   1  19 238.711 8.53625   5
  -6  -1  19 224.193 8.41747   5
  -6   1  19 221.424 8.38834   2
  -6  -1  19 205.914 8.35427   2
   6  -1 -19 208.475 7.70056   4
   6   1 -19 225.846 9.00336   4
  -6  -1  19 230.631 9.27377   6
  -6   1  19 228.905 9.20770   6
  -6   1  17 300.920 10.0329   5
  -6  -1  17 307.335 10.0203   5
  -6  -1  17 275.497 10.2384   2
  -6   1  17 303.913 10.3417   2
  -6  -1  17 282.544 10.7236   7
   6   1 -17 302.078 10.5187   4
   6  -1 -17 292.428 9.53965   4
  -6   1  17 314.352 10.9876   6
  -6  -1  17 301.893 10.9006   6
  -6   1  15 690.579 19.4748   5
  -6  -1  15 702.969 19.4679   5
   6  -1 -15 654.070 19.1466   4
  -6   1  15 713.171 20.1737   2
  -6   1  15 597.434 20.0830   7
  -6  -1  15 651.147 20.2482   7
   6   1 -15 701.158 20.0682   4
  -6   1  15 703.409 20.5110   6
  -6  -1  15 717.121 20.5607   6
   6   1 -13 873.549 24.8659   3
   6  -1 -13 889.235 25.3327   3
  -6   1  13 885.591 24.1434   5
  -6  -1  13 860.357 24.0407   5
   6  -1 -13 839.856 23.9815   4
  -6   1  13 888.685 25.0772   2
  -6  -1  13 867.469 25.0562   7
   6   1 -13 862.186 24.7494   4
  -6   1  13 887.653 25.3606   7
  -6  -1  13 883.843 25.2001   6
  -6   1  13 908.866 25.2595   6
  -6   1  11 682.041 20.1275   6
  -6   1  11 670.627 19.0487   5
  -6  -1  11 698.347 18.9986   5
   6  -1 -11 687.594 19.2905   4
   6   1 -11 687.571 19.9828   4
  -6   1  11 721.894 20.4233   2
   6  -1 -11 704.872 20.3192   3
  -6  -1  11 658.485 20.0233   7
  -6   1  11 703.693 20.4059   7
  -6  -1  11 687.045 20.2206   6
  -6   1   9 388.407 12.0036   7
  -6  -1   9 357.923 11.7285   6
  -6   1   9 380.664 11.0122   4
  -6  -1   9 360.209 11.3833   4
  -6  -1   9 365.828 10.4493   5
   6  -1  -9 399.022 12.0498   3
  -6  -1   9 353.217 11.6523   7
  -6   1   9 364.403 10.6062   5
  -6   1   9 375.430 11.7446   6
   6   1  -9 361.178 11.6367   4
  -6   1   7 434.868 11.9300   5
  -6  -1   7 412.068 11.6060   5
  -6   1   7 435.331 13.0002   6
   6  -1  -7 453.234 13.4230   3
  -6  -1   7 433.880 13.2019   7
  -6  -1   7 423.093 13.0519   6
   6   1  -7 431.388 13.2154   4
  -6   1   7 445.642 12.7027   4
  -6  -1   7 439.644 13.0560   4
  -6  -1   5 14.5878 2.42132   1
  -6  -1   5 13.3414 2.26493   6
  -6   1   5 12.0359 2.11061   6
   6   1  -5 9.60588 2.28206   4
  -6  -1   5 11.1106 2.34805   4
  -6   1   5 13.7031 2.14219   4
  -6  -1   5 11.4152 2.19978   7
  -6   1   3 4.77464 0.95118   5
  -6  -1   3 4.68569 2.20158   1
  -6   1   3 9.12696 2.20966   4
  -6  -1   3 6.73448 2.34300   4
  -6   1   3 3.41657 2.06229   3
  -6  -1   3 3.08516 1.98960   3
  -6   1   3 2.64265 1.58721   6
  -6  -1   3 3.76478 1.87146   6
  -6  -1   1 58.0297 2.76946   6
  -6   1   1 54.3714 1.92773   5
  -6  -1   1 51.5229 3.43807   1
  -6   1   1 55.1713 2.60854   6
  -6  -1   1 51.0677 3.67868   4
  -6   1   1 49.5796 3.33301   4
  -6   1   1 59.6989 3.57248   3
[truncated: 209,600 more chars]
